# Supplementary material for: Plant Growth Promotion, Phytohormone Production and Genomics of the Rhizosphere-Associated Microalga, Micractinium rhizosphaerae sp. nov
Source: Plants (Basel). 2023 Feb 1;12(3):651. doi: 10.3390/plants12030651 (PMC9922002; doi:10.3390/plants12030651)
Supplement: Supplementary file 1 [file plants-12-00651-s001.zip]

Archive with 1 entries (1 files):
- NFX-FRZ_Supplementary_data.xlsx
