# Supplementary material for: Plant Growth Promotion, Phytohormone Production and Genomics of the Rhizosphere-Associated Microalga, Micractinium rhizosphaerae sp. nov
Source: Plants (Basel). 2023 Feb 1;12(3):651. doi: 10.3390/plants12030651 (PMC9922002; doi:10.3390/plants12030651)
Supplement: Supplementary file 1 [file plants-12-00651-s001.zip › NFX-FRZ_Supplementary_data.xlsx]

## Sheet: Table S1
Table S1-Compounds detected in the negative ionization mode
Coumpound No.	Molecular Weight	m/z	RT [min]	NFX-FRZ_1_T5	NFX-FRZ_2_T5	NFX-FRZ_3_T5	NFX-FRZ average peak area
1	72.0199	71.0124	1.247	7.74636	17.7588	4.70071	10.07
2	73.0145	72.0073	3.262	22.0209	27.2722	17.0197	22.1
3	73.0149	72.0076	3.264	13.8643	17.1724	11.6836	14.24
4	73.9992	72.9918	0.91	1335.95	267.148	219.633	607.58
5	74.0354	73.028	1.229	4.77802	5.74111	6.21577	5.58
6	79.9247	78.9175	0.888	29.7031	33.4223	31.8268	31.65
7	79.9649	78.9576	1.054	144.044	231.299	199.941	191.76
8	79.9649	78.9576	0.756	21.8334	31.5027	18.491	23.94
9	81.9227	80.9154	0.901	30.9283	36.1745	35.5368	34.21
10	81.9807	80.9734	14.564	33.7081	67.6294	75.935	59.09
11	83.96	82.9527	3.278	19.2036	9.96765	8.13017	12.43
12	83.96	82.9527	13.059	9.15237	21.8411	21.1884	17.39
13	85.9965	84.9893	14.524	6.0346	5.98664	6.09578	6.04
14	86.072	85.0645	4.398	230.316	1661.87	932.888	941.69
15	86.0726	199.058	4.4	32.8085	68.7475	40.7481	47.43
16	87.9997	86.9923	0.673	35.9752	45.3673	41.4747	40.94
17	88.0147	87.0074	1.179	817.446	113.976	113.442	348.29
18	88.0148	87.0074	0.905	1385.63	276.478	252.643	638.25
19	88.0155	175.024	1.232	1.03432	1.34232	1.3099	1.23
20	88.9312	87.924	14.634	33.6639	19.6035	36.0331	29.77
21	88.9323	222.863	14.637	78.2479	97.2795	87.517	87.68
22	90.0303	89.023	0.971	292.576	129.669	71.6033	164.62
23	90.0303	89.023	13.065	20.2397	30.1341	22.1298	24.17
24	90.0303	89.0231	1.227	966.237	819.522	605.257	797.01
25	90.9316	89.9244	14.593	4.58742	4.92932	5.01525	4.84
26	91.9395	90.9322	14.583	91.6025	95.17	87.5367	91.44
27	91.9549	90.9474	14.617	2.61235	3.70757	2.76003	3.03
28	93.9253	130.874	14.645	9.80024	9.91344	7.45783	9.06
29	93.926	92.9187	14.631	11.3264	7.08291	10.7207	9.71
30	93.9349	92.9277	14.582	26.9783	42.0243	33.4555	34.15
31	93.9356	206.921	14.601	1.53319	2.66158	0.696168	1.63
32	95.9221	250.858	14.638	157.402	195.769	179.725	177.63
33	95.923	94.9157	14.634	1.13905	2.19148	1.46003	1.6
34	95.9414	94.9341	1.232	40.0998	91.919	125.186	85.73
35	97.9337	96.9269	0.779	7.62087	7.72279	6.56751	7.3
36	97.966	96.9587	1.021	230567	279897	305778	272081
37	97.966	96.9587	14.515	103.286	92.3521	95.3036	96.98
38	97.966	96.9588	0.738	30086.3	26088	24732.2	26968.8
39	97.9661	96.9588	1.272	5282.44	6876.37	5344.07	5834.29
40	97.9669	194.927	1.006	27464.5	35029.1	43411.8	35301.8
41	97.969	96.9616	1.086	1892.38	2479.93	2392.32	2254.88
42	97.9753	96.968	0.796	24.1137	176.763	42.1074	80.99
43	97.9764	96.9692	0.982	77.176	194.428	9.34081	93.65
44	98.9693	196.931	1.26	27.7764	14.9834	21.9796	21.58
45	98.97	97.9627	1.262	11.6252	61.5128	14.284	29.14
46	99.9129	98.9055	14.616	15.2501	18.7801	17.8792	17.3
47	99.9549	98.9475	1.096	16.2468	33.1437	41.6006	30.33
48	99.955	98.9477	14.001	36.9021	69.7246	62.228	56.28
49	99.955	98.9477	13.665	25.3102	9.52583	33.6763	22.84
50	99.97	98.9626	1.024	1965.61	2286.7	2313.86	2188.72
51	99.9702	98.9629	1.325	54.336	32.0113	55.623	47.32
52	99.9797	98.9724	0.764	6.36402	6.71363	5.18627	6.09
53	100.015	99.0073	2.677	3.41178	4.72686	5.32112	4.49
54	100.015	99.0072	0.88	295.824	85.8036	82.5744	154.73
55	100.015	99.0073	1.222	220.758	120.096	92.6034	144.49
56	100.051	99.0438	3.23	657.599	128.134	136.352	307.36
57	100.932	99.9245	13.934	32.1938	87.5384	57.5738	59.1
58	100.933	200.858	13.939	121.272	110.087	266.864	166.07
59	101.959	100.952	14.644	12.1031	15.395	19.1598	15.55
60	102.03	101.023	1.225	78.6708	49.4388	61.0037	63.04
61	102.03	101.023	1.449	137.091	269.175	193.971	200.08
62	102.067	101.059	3.229	14.4577	5.41457	6.1718	8.68
63	102.931	101.924	14.646	20.9398	14.916	23.2858	19.71
64	103.929	102.922	14.626	5.47886	4.02381	5.66823	5.06
65	103.93	266.874	14.611	25.2349	28.3961	33.9957	29.21
66	103.939	102.932	14.584	0.817054	1.78852	1.49462	1.37
67	103.94	148.938	14.575	24.7015	29.5108	30.023	28.08
68	103.94	216.926	14.574	3.38959	4.15972	4.58679	4.05
69	103.963	102.955	14.513	175.505	161.499	145.982	161
70	103.963	102.956	0.772	864.765	1633.66	2050.46	1516.29
71	103.995	102.987	0.675	134.124	159.044	137.66	143.61
72	104.01	103.002	0.886	12150	9720.54	8499.25	10123.3
73	104.046	103.039	13.06	9.01273	13.2537	8.41435	10.23
74	104.926	103.919	14.646	194.961	322.569	227.215	248.25
75	104.927	208.847	14.63	3.17085	3.96232	4.39134	3.84
76	105.926	104.919	14.664	6.36268	7.52124	5.79743	6.56
77	106.025	105.018	0.903	61.2684	39.9134	22.5017	41.23
78	106.942	105.935	14.644	114.049	63.0995	128.64	101.93
79	106.943	212.879	14.631	27.36	32.6683	18.7721	26.27
80	109.052	108.044	3.603	11.0868	8.11965	6.6885	8.63
81	109.942	108.934	14.63	12.6754	17.007	26.9917	18.89
82	109.942	108.934	14.822	12.6024	33.0319	26.9917	24.21
83	110.072	109.065	4.739	12.6993	16.4581	14.4062	14.52
84	111.932	110.925	0.776	15.7666	9.9536	8.86073	11.53
85	111.932	110.925	0.89	11.9229	11.6699	13.4953	12.36
86	112.015	111.008	4.693	0.649937	3.12351	1.57349	1.78
87	112.015	111.007	0.886	8.09717	8.20045	8.44048	8.25
88	112.015	111.008	1.24	18.0019	15.5201	5.99711	13.17
89	112.051	111.044	3.71	4.30845	9.26291	9.35754	7.64
90	112.088	111.08	5.246	0.440155	0.506211	0.814035	0.59
91	113.058	112.05	0.38	59.3924	68.947	6.15145	44.83
92	113.902	112.895	0.894	7.94952	9.33148	9.12034	8.8
93	113.903	286.819	0.894	7.94873	9.33055	9.11942	8.8
94	113.992	112.984	14.522	1918.11	2460.91	2327.65	2235.56
95	113.992	112.984	0.767	3198	5579.26	5534.98	4770.75
96	114.03	113.023	2.238	19.6391	22.2921	21.8085	21.25
97	114.042	113.034	0.239	10.3151	3.79959	3.47004	5.86
98	114.067	113.06	4.162	19.7984	123.646	82.8368	75.43
99	114.068	287.15	4.149	2.30745	1.89816	2.09024	2.1
100	114.932	113.925	14.007	55.2596	54.9365	55.658	55.28
101	114.987	113.98	14.515	9.02309	10.4682	10.4265	9.97
102	115.026	114.018	1.232	2.51837	2.46421	2.20571	2.4
103	115.062	114.055	3.82	0.910421	2.81158	3.79025	2.5
104	115.063	229.119	3.801	1.9419	2.89237	2.04641	2.29
105	115.995	114.987	0.678	786.271	968.723	840.889	865.29
106	115.995	114.987	14.57	22.0618	21.373	21.8202	21.75
107	116.01	115.002	1.393	250.606	113	102.06	155.22
108	116.01	115.002	0.877	51.8127	15.7061	15.2532	27.59
109	116.021	115.014	1.991	1.55328	1.83542	2.19555	1.86
110	116.046	115.039	2.876	107.523	18.201	8.78177	44.84
111	116.082	115.075	14.554	25.9734	65.793	55.3626	49.04
112	116.927	115.919	14.521	404.129	306.231	170.713	293.69
113	116.995	115.988	0.675	123.399	146.09	114.645	128.04
114	117.057	116.049	3.268	372.261	446.933	349.331	389.51
115	117.927	116.92	14.524	31.0314	40.2555	33.3862	34.89
116	117.927	116.92	14.827	4.92997	5.46122	5.0679	5.15
117	118.025	117.018	0.886	9.68739	9.8264	10.7511	10.09
118	118.025	117.018	1.468	970.08	380.017	438.997	596.36
119	118.062	117.054	3.254	148.258	366.265	201.202	238.58
120	118.062	117.054	2.404	18.6742	12.8332	14.4088	15.31
121	118.925	296.864	14.628	17.6655	22.0036	23.9694	21.21
122	118.926	117.918	14.62	2.07414	1.73849	1.80213	1.87
123	119.948	118.941	0.976	8151.04	8981.2	7975.27	8369.17
124	119.948	118.941	0.746	9418.79	9012.55	8790.96	9074.1
125	119.949	232.934	0.752	517.968	473.668	473.57	488.4
126	119.949	238.891	0.968	4642.37	5240.56	4977.49	4953.47
127	120.041	119.034	1.226	52.0359	40.7865	59.4059	50.74
128	120.057	119.049	4.841	242.671	352.502	273.454	289.54
129	120.057	233.043	4.84	9.44308	14.184	12.3819	12
130	120.953	119.946	0.827	2579.64	3199.66	2911.32	2896.87
131	120.953	119.946	14.495	249.945	81.9415	44.0985	125.33
132	121.961	120.954	14.563	0.849143	0.399347	0.356594	0.54
133	122.036	121.028	5.505	348.693	181.632	195.111	241.81
134	122.036	121.028	3.974	317.419	274.992	239.817	277.41
135	122.957	121.95	14.631	3.25496	5.70627	3.27857	4.08
136	122.957	121.95	0.831	7.40355	9.17701	10.3906	8.99
137	123.031	122.024	3.922	1.62936	15.7824	11.2595	9.56
138	123.031	122.024	3.77	171.895	46.1715	47.1686	88.41
139	123.067	122.06	3.801	0.93479	1.47888	1.18243	1.2
140	124.088	123.08	5.353	21.5766	7.68875	12.4475	13.9
141	124.908	123.901	14.701	42.4508	57.5453	46.1752	48.72
142	125.931	124.923	0.97	27.6713	36.3951	33.7588	32.61
143	125.986	124.979	5.287	6.96997	2.72814	1.92327	3.87
144	125.986	124.979	6.127	30.3558	10.2081	3.50172	14.69
145	126.007	125	0.964	4.10153	4.8234	5.17303	4.7
146	126.022	125.015	5.282	56.6987	87.0015	58.2372	67.31
147	126.022	125.015	6.392	143.207	175.701	153.521	157.48
148	126.067	125.06	3.826	2.10197	2.18582	2.01209	2.1
149	126.103	125.096	5.361	13.0512	15.6118	16.1875	14.95
150	126.879	125.872	14.692	1.50572	1.82208	2.58505	1.97
151	126.905	125.898	14.727	12.8807	15.5828	11.608	13.36
152	127.887	126.88	14.696	133.19	122.417	137.649	131.09
153	128.01	127.002	1.278	17.9135	39.3227	11.0841	22.77
154	128.019	127.012	5.283	13.8004	18.097	14.845	15.58
155	128.046	127.039	4.034	10.6137	5.8445	1.49697	5.99
156	128.083	127.075	4.468	19.2363	5.46592	7.44977	10.72
157	128.083	127.075	4.914	42.3393	48.5783	46.5988	45.84
158	128.083	127.075	4.686	322.616	360.337	359.18	347.38
159	128.876	127.869	14.709	0.990405	1.37518	1.07278	1.15
160	128.887	127.88	14.656	1.94162	2.14859	3.19837	2.43
161	129.041	128.034	1.249	145.036	90.7881	88.7174	108.18
162	129.884	128.877	14.69	49.1915	53.0958	67.7715	56.69
163	129.898	128.891	0.78	8.02116	5.05412	4.411	5.83
164	129.966	128.958	14.538	11.4678	12.1966	12.7276	12.13
165	130.025	129.018	1.236	20.5884	18.5679	8.35561	15.84
166	130.025	129.018	0.882	17.2717	12.4787	13.7108	14.49
167	130.025	129.018	1.901	38.119	72.6846	48.9221	53.24
168	130.062	129.054	4.144	90.9775	79.6926	74.3887	81.69
169	130.062	129.054	3.316	40.5112	44.1843	36.9431	40.55
170	130.062	129.054	3.466	48.3564	9.774	41.2132	33.11
171	130.062	129.054	3.96	752.983	408.416	305.756	489.05
172	130.062	129.054	3.664	776.605	992.092	922.562	897.09
173	130.098	129.091	4.697	9.60108	7.35157	8.33929	8.43
174	131.093	130.086	1.469	53.3295	36.654	38.4305	42.8
175	131.895	130.888	0.777	17.9374	15.1435	13.6531	15.58
176	131.99	130.982	0.675	1776.4	2242.01	1768.49	1928.97
177	131.99	130.982	14.567	52.1463	56.4905	45.6912	51.44
178	132.041	131.034	2.788	17.4234	7.70155	13.3052	12.81
179	132.041	131.034	1.244	10.3992	16.5752	5.75242	10.91
180	132.041	131.034	2.164	53.8028	29.7992	34.2166	39.27
181	132.077	131.07	3.219	9.95561	15.7419	7.49808	11.07
182	132.077	131.07	4.407	227.911	1656.32	135.732	673.32
183	132.077	131.07	5.158	26.6919	5.74747	21.9593	18.13
184	132.99	131.983	0.676	213.847	270.47	212.546	232.29
185	133.929	132.922	14.511	23.4412	25.5329	20.2403	23.07
186	133.929	132.922	13.729	93.2501	51.8342	250.019	131.7
187	133.952	132.945	1.12	39.8255	52.3811	48.5869	46.93
188	133.952	132.945	0.896	18.6265	23.7573	22.1157	21.5
189	133.953	312.905	0.907	8.08437	9.48977	10.9742	9.52
190	133.953	312.905	1.151	28.357	37.2969	34.5953	33.42
191	134.02	133.013	0.877	1376.82	338.468	262.733	659.34
192	134.02	133.013	1.109	841.418	125.334	132.932	366.56
193	134.039	133.032	4.072	6.27803	0.378844	0.34374	2.33
194	134.057	133.049	1.25	59.04	35.9298	46.3952	47.12
195	134.057	133.049	1.557	54.0632	47.0568	45.3109	48.81
196	134.057	133.049	0.957	30.1767	26.9849	41.663	32.94
197	134.072	133.065	5.692	16.1636	17.9651	15.4303	16.52
198	135.013	134.006	6.712	15.2028	18.9041	17.6703	17.26
199	135.013	134.006	4.857	19.4773	27.1309	24.2341	23.61
200	135.053	134.046	14.54	26.2986	28.197	28.4475	27.65
201	135.067	134.06	5.824	22.6665	0.755944	5.85413	9.76
202	135.067	134.06	5.941	26.7931	3.38038	5.3154	11.83
203	135.068	315.135	5.816	7.22729	3.12934	2.70022	4.35
204	135.881	134.874	14.661	5.34982	6.82334	3.60184	5.26
205	135.883	316.764	14.662	0.399012	0.494851	0.348403	0.41
206	135.919	134.912	13.82	1.60037	0.621953	0.637266	0.95
207	135.921	134.913	14.642	15.7633	10.9129	18.1129	14.93
208	135.922	134.915	0.983	398.903	344.005	424.783	389.23
209	135.922	134.915	0.753	453.279	329.815	422.727	401.94
210	135.944	134.937	14.26	0.550813	0.265386	1.43982	0.75
211	136.018	135.011	1.545	550.853	536.519	459.98	515.78
212	136.036	135.029	0.854	202.736	402.28	338.409	314.47
213	136.919	135.912	14.671	1.92814	2.28204	3.0666	2.43
214	136.927	135.92	0.811	115.296	101.438	108.769	108.5
215	137.047	136.039	4.129	32.2196	6.65696	8.33633	15.74
216	137.083	136.076	6.092	20.8962	11.1595	5.39386	12.48
217	137.084	319.166	6.095	13.7425	16.4924	15.673	15.3
218	137.887	136.88	0.775	7.17905	7.45879	6.81386	7.15
219	137.888	334.791	0.797	5.09118	5.28053	4.25132	4.87
220	137.901	136.893	14.568	5.56454	2.41694	5.5139	4.5
221	137.905	136.898	14.069	15.5077	14.5142	11.9329	13.98
222	137.916	136.909	0.163	1.79156	2.14307	2.00427	1.98
223	137.916	136.909	14.641	326.321	347.607	270.049	314.66
224	137.957	334.928	1.013	30.926	40.6758	37.7295	36.44
225	137.959	136.952	0.978	783.292	815.09	888.78	829.05
226	138.03	137.023	4.254	7.54786	15.9495	13.8761	12.46
227	138.031	137.023	3.849	348.947	309.335	310.758	323.01
228	138.031	137.023	5.673	356.931	349.794	348.918	351.88
229	138.042	137.035	5.908	5.43825	6.75944	5.94179	6.05
230	138.042	137.035	6.936	5.23062	5.60684	5.63028	5.49
231	138.042	137.035	6.599	3.14511	8.07312	6.41323	5.88
232	138.042	137.035	7.341	7.74875	7.60292	8.0318	7.79
233	138.042	137.035	8.135	8.61551	8.10138	6.22495	7.65
234	138.103	137.096	5.416	13.321	16.0429	10.3235	13.23
235	138.924	137.917	14.763	8.29174	10.3824	10.7232	9.8
236	138.951	137.944	0.828	2.33303	2.24492	1.94816	2.18
237	139.026	138.018	6.104	24.9749	50.1249	49.4918	41.53
238	139.026	138.018	5.931	107.066	156.058	149.363	137.5
239	139.062	138.055	3.715	975.453	233.891	267.092	492.15
240	139.062	138.055	2.793	20.7198	6.68412	11.3956	12.93
241	139.882	138.874	0.822	17.0366	17.6703	14.2262	16.31
242	139.927	138.92	0.766	203.783	66.147	117.648	129.19
243	139.927	138.92	14.552	0.355828	0.586392	0.597776	0.51
244	140.008	139	1.472	19.6458	9.71899	9.47554	12.95
245	140.046	139.039	5.829	0.897653	2.50709	1.43297	1.61
246	140.083	139.075	4.357	1.77168	1.31868	1.44517	1.51
247	140.084	339.181	4.353	0.666668	3.11294	7.35436	3.71
248	140.119	139.112	5.938	368.174	201.989	453.46	341.21
249	140.119	139.112	7.427	78.9428	80.2513	69.9425	76.38
250	140.12	253.106	5.934	18.0327	10.7582	24.8461	17.88
251	140.12	253.106	7.424	5.80859	8.11773	6.37237	6.77
252	140.928	139.921	0.768	14.1811	13.4462	7.39164	11.67
253	142.017	141.01	5.739	4.01991	4.30892	4.19961	4.18
254	142.025	141.018	1.283	1.99805	2.15096	2.05932	2.07
255	142.098	141.091	7.032	15.9141	18.3285	18.9745	17.74
256	142.098	141.091	7.217	17.8134	22.4575	18.8485	19.71
257	142.874	141.867	14.696	33.2403	41.8374	33.3253	36.13
258	142.919	141.912	14.709	18.1287	26.434	20.5791	21.71
259	142.925	141.918	0.764	11.7887	8.79935	8.3556	9.65
260	142.93	141.923	13.945	42.6786	37.2418	32.5259	37.48
261	143.039	142.032	2.646	19.589	16.9823	14.8914	17.15
262	143.057	142.05	2.878	13.1762	13.0167	11.1188	12.44
263	143.057	142.05	1.792	100.986	50.9393	109.463	87.13
264	143.903	142.895	14.669	13.3177	17.063	16.0506	15.48
265	143.921	142.914	0.769	20.4352	20.246	11.4423	17.37
266	143.981	142.974	0.809	384.404	355.499	180.895	306.93
267	144.077	143.07	0.261	137.404	2.50578	152.979	97.63
268	144.114	143.107	14.524	77.1878	140.354	219.699	145.75
269	144.114	143.107	7.898	134.863	162.217	156.208	151.1
270	144.871	143.864	14.69	21.8677	23.5188	25.2927	23.56
271	144.89	143.883	14.668	2.73731	1.82683	1.82511	2.13
272	144.916	143.909	14.685	10.4568	13.634	11.9026	12
273	145.036	144.029	2.675	0.893549	4.06695	3.3504	2.77
274	145.073	144.065	5.373	2.50729	2.96209	2.02631	2.5
275	145.073	144.065	1.82	48.8403	8.28466	19.6842	25.6
276	145.929	144.922	13.516	154.873	148.657	82.7528	128.76
277	145.929	144.922	14.044	184.125	218.33	396.972	266.48
278	145.929	144.922	14.5	16.7962	41.8607	43.5749	34.08
279	145.93	144.922	13.76	257.021	1027.51	1078.79	787.78
280	145.948	336.895	14.655	1.96093	3.07565	1.6306	2.22
281	145.949	144.942	14.648	207.901	272.502	241.341	240.58
282	145.968	144.961	7.14	2701.28	257.641	126	1028.31
283	146.021	145.013	0.89	444.295	186.866	156.299	262.49
284	146.021	145.013	1.232	530.569	375.766	281.423	395.92
285	146.021	145.013	1.335	176.273	138.074	117.431	143.93
286	146.057	145.049	1.636	81.632	16.2251	34.9122	44.26
287	146.057	145.049	3.229	654.252	124.764	132.904	303.97
288	146.093	145.086	4.008	31.1271	34.8354	35.3217	33.76
289	146.093	145.086	5.01	7.72215	13.0028	8.46032	9.73
290	146.093	145.086	5.566	126.474	86.7738	78.2191	97.16
291	146.093	145.086	5.427	102.161	27.9478	34.4346	54.85
292	146.93	145.922	13.735	32.5847	43.4372	85.5352	53.85
293	146.937	145.929	14.626	0.571881	0.95036	1.18061	0.9
294	146.938	292.869	14.618	5.20965	3.3856	7.7787	5.46
295	146.948	145.941	14.628	87.5379	102.725	94.0971	94.79
296	147.031	146.024	14.527	28.7717	32.3792	35.5989	32.25
297	147.031	146.024	4.525	89.6225	11.4495	37.1898	46.09
298	147.873	146.866	0.783	5.55012	7.15669	5.27835	6
299	147.895	146.888	14.675	39.9222	70.3266	66.5728	58.94
300	147.907	146.9	14.622	2.5363	3.41554	2.10685	2.69
301	147.912	146.905	14.531	0.830645	1.23421	0.8552	0.97
302	147.93	146.922	0.178	18.2436	26.1814	21.0811	21.84
303	147.93	146.922	14.578	538.061	564.502	484.844	529.14
304	147.931	260.916	14.571	106.763	136.93	108.934	117.54
305	147.945	146.937	14.648	3084.96	3671.89	3727.93	3494.92
306	147.965	146.958	7.14	1601.86	85.5558	40.4541	575.96
307	147.972	146.965	0.928	163.857	7129.43	858.111	2717.13
308	147.972	146.965	0.824	36898.1	31124.2	32002.5	33341.6
309	147.989	146.982	0.962	3.25293	4.11726	4.4157	3.93
310	148.036	147.029	1.453	74.9908	198.132	131.786	134.97
311	148.051	147.044	6.458	9.79548	19.6735	12.1886	13.89
312	148.051	147.044	4.841	12.552	18.9703	15.1677	15.56
313	148.072	147.065	2.304	4.20162	9.92556	3.41086	5.85
314	148.072	147.065	1.983	24.8852	11.8777	6.59481	14.45
315	148.072	147.065	1.655	36.8186	18.464	18.199	24.49
316	148.933	147.926	14.58	11.2278	9.5214	10.3717	10.37
317	148.977	147.969	0.852	513.573	523.591	389.112	475.43
318	149.945	148.938	14.578	24.0861	31.7101	28.6671	28.15
319	149.956	148.949	14.7	6.40064	5.90525	6.17411	6.16
320	149.956	148.949	14.565	9.58731	10.1226	8.56457	9.42
321	149.956	148.949	0.75	373.032	362.366	251.213	328.87
322	150.015	149.008	0.891	12143.1	9704.64	8493	10113.6
323	150.034	149.027	2.959	26.351	25.7151	20.1193	24.06
324	150.067	149.06	6.102	54.5084	64.1231	51.098	56.58
325	150.067	149.06	6.352	22.223	29.8302	22.9102	24.99
326	150.943	149.936	14.58	16.3387	17.2728	15.6324	16.41
327	150.957	149.95	14.563	1.49029	0.872963	0.995217	1.12
328	151.008	150.001	13.059	17.435	21.6484	13.6554	17.58
329	151.008	150.001	5.873	5457.05	7061.63	6683.24	6400.64
330	151.008	150.001	6.12	1389.46	1446.63	1784.16	1540.09
331	151.018	150.01	6.394	18.2849	23.8374	20.8403	20.99
332	151.099	150.091	5.755	0.988996	5.06926	1.91552	2.66
333	151.1	347.198	5.751	35.5969	0.367381	0.236041	12.07
334	151.893	150.886	0.818	43.0807	54.0774	38.8161	45.32
335	151.953	150.946	0.746	127.807	117.509	72.7864	106.03
336	151.989	150.982	0.359	7.16622	14.5061	291.816	104.5
337	151.995	150.988	1.427	2.16743	2.65737	2.45944	2.43
338	152.046	151.039	4.8	4.89785	2.95378	14.2947	7.38
339	152.046	151.039	14.521	14.5131	13.3553	16.457	14.78
340	152.904	151.896	14.595	42.9763	38.6463	16.7392	32.79
341	153.041	152.034	14.554	61.0764	83.1682	74.3159	72.85
342	153.042	152.034	6.919	43.6886	58.7398	49.9611	50.8
343	153.89	152.883	0.821	44.3555	66.1829	70.1654	60.23
344	153.932	152.924	14.744	13.3231	16.3634	12.9267	14.2
345	153.981	152.974	5.131	4.47226	1.39531	2.14768	2.67
346	154.029	153.022	2.394	84.0236	80.9014	77.0805	80.67
347	154.029	153.022	0.875	378.574	499.24	340.143	405.99
348	154.038	153.031	1.624	89.1935	133.279	86.3316	102.93
349	154.062	153.055	4.737	69.5266	79.1143	75.6649	74.77
350	154.906	153.899	14.737	73.1045	77.7375	78.2479	76.36
351	155.057	154.05	1.993	2.5651	1.51154	1.94756	2.01
352	155.094	154.086	3.753	1.90659	1.0968	0.755261	1.25
353	155.905	154.897	0.752	3.97529	4.13019	3.77307	3.96
354	155.911	154.904	14.572	1.59322	1.83085	1.60377	1.68
355	155.913	154.905	1.017	55.0262	64.4848	58.775	59.43
356	155.922	154.915	0.813	3.57525	3.70823	2.98546	3.42
357	155.922	154.915	0.768	6.73202	5.67965	5.48616	5.97
358	155.925	154.918	0.896	442.336	649.48	624.642	572.15
359	155.925	154.918	1.103	92.8378	120.974	180.749	131.52
360	155.934	154.927	1.364	9.29769	11.8852	9.7414	10.31
361	155.934	154.927	0.88	9.8785	31.1406	12.2959	17.77
362	155.936	310.864	0.901	3.04456	3.29163	4.15623	3.5
363	155.939	154.932	14.651	6.36609	5.70287	7.28331	6.45
364	155.997	154.989	5.791	17.8183	22.6271	20.5828	20.34
365	155.997	154.99	6.795	9.64778	4.46511	5.72529	6.61
366	156.027	155.02	13.061	6.01861	8.81771	6.64352	7.16
367	156.033	155.026	8.226	2.62721	3.12689	1.98742	2.58
368	156.041	155.034	3.724	2.43419	4.38804	3.13153	3.32
369	156.078	155.07	5.251	4.26364	5.43739	4.97649	4.89
370	156.078	155.07	6.272	65.7965	19.3857	12.8415	32.67
371	156.114	155.107	8.141	10.1902	12.3247	9.73045	10.75
372	156.88	155.873	14.7	18.0443	24.6194	23.0567	21.91
373	156.913	155.906	1.242	14.782	19.7725	17.4324	17.33
374	156.913	155.906	1.031	13.0252	17.1315	15.8906	15.35
375	156.917	155.91	0.956	16.1724	21.2709	25.5611	21
376	156.917	155.91	0.816	50.0515	39.2916	31.7992	40.38
377	156.924	155.917	1.156	20.1541	26.508	24.5879	23.75
378	157.036	156.029	1.241	7.53205	6.69062	4.54405	6.26
379	157.073	156.066	4.117	2.83225	3.21899	3.51552	3.19
380	157.073	156.066	2.769	70.4946	30.825	42.4534	47.92
381	157.074	313.141	4.131	0.420516	0.531122	0.474861	0.48
382	157.901	156.894	14.535	7.33153	6.82449	5.81568	6.66
383	157.91	156.902	0.989	18.6817	24.5714	22.7916	22.01
384	157.918	156.911	0.96	17.8191	23.4368	21.7392	21
385	157.918	156.911	0.816	3.91642	4.06209	3.27035	3.75
386	157.922	156.915	1.104	27.2305	51.9525	42.769	40.65
387	158.003	156.995	2.426	7.46068	7.94018	6.93343	7.44
388	158.006	156.998	0.612	31.3648	42.3571	43.2004	38.97
389	158.021	157.013	1.24	2.96287	3.8753	3.74953	3.53
390	158.057	157.05	4.77	1.86165	1.1293	0.732147	1.24
391	158.057	157.05	4.164	110.498	649.35	483.94	414.6
392	158.059	375.131	4.146	0.185515	2.6966	0.190693	1.02
393	158.093	157.086	6.898	219.437	40.0903	22.1534	93.89
394	158.13	157.122	14.57	36.8052	59.7858	98.0611	64.88
395	158.13	157.122	0.33	3.29062	2.19379	37.3686	14.28
396	158.13	157.122	8.986	14.6739	40.0191	12.2377	22.31
397	158.869	157.862	14.638	2.54499	1.83187	2.11473	2.16
398	158.878	157.871	14.696	6.96259	9.97287	9.20446	8.71
399	158.911	157.904	1.074	19.6263	25.8137	23.9439	23.13
400	158.912	316.817	1.061	3.57421	4.70102	4.36051	4.21
401	158.914	157.907	0.953	11.5964	14.9495	13.9975	13.51
402	158.925	157.918	13.982	7.18094	11.8407	9.11395	9.38
403	159.052	158.045	1.233	9.25302	8.59622	8.34775	8.73
404	159.052	158.045	3.818	6.18879	3.07268	5.52124	4.93
405	159.052	158.045	1.718	10.3963	5.2768	5.32428	7
406	159.089	158.081	2.985	5.22529	3.87536	3.81679	4.31
407	159.089	158.081	3.474	12.4517	5.62456	6.39044	8.16
408	159.899	158.892	14.534	5.49745	6.72196	5.47005	5.9
409	159.915	158.908	0.857	6.96172	6.69881	5.81329	6.49
410	159.985	158.977	0.676	21040.8	26671.5	21540.1	23084.1
411	159.985	158.977	14.567	644.506	600.478	596.916	613.97
412	160.036	159.029	1.353	150.972	130.495	110.05	130.51
413	160.073	159.065	3.971	126.223	103.217	84.9563	104.8
414	160.073	159.065	4.426	6.09361	7.49844	6.24676	6.61
415	160.109	159.102	4.745	57.9339	51.1983	64.4168	57.85
416	160.109	159.102	5.964	45.595	50.0708	64.8033	53.49
417	160.109	159.102	6.505	21.8642	14.9788	17.1105	17.98
418	160.11	219.124	4.767	5.33589	0.64676	0.217189	2.07
419	160.885	159.878	1	27.6443	35.0969	33.8996	32.21
420	160.885	159.878	14.68	38.7627	53.6798	37.4159	43.29
421	160.893	159.886	14.75	34.194	43.2761	29.8116	35.76
422	160.9	159.893	14.532	7.6827	11.4483	10.364	9.83
423	160.925	159.918	13.731	59.8939	70.2888	72.2085	67.46
424	160.953	159.946	14.727	38.8816	37.9939	34.436	37.1
425	160.971	159.964	0.875	18.8939	48.8047	24.8572	30.85
426	160.985	159.978	0.676	1898.07	2448.52	1915.27	2087.29
427	161.031	160.024	1.39	4.14257	5.15605	4.63542	4.64
428	161.922	160.914	0.784	101.997	122.791	89.8684	104.89
429	161.963	160.956	6.876	25.709	1.34094	7.99154	11.68
430	161.963	160.956	7.143	38.4493	2.52797	1.90543	14.29
431	161.963	160.956	5.286	5.74674	2.82798	1.62995	3.4
432	161.963	160.956	6.129	30.0879	9.90335	3.22772	14.41
433	161.963	160.956	0.257	1.54898	33.1166	1.82273	12.16
434	161.981	160.973	7.223	30.594	4.63002	8.7888	14.67
435	162.052	161.044	1.59	604.191	504.898	568.094	559.06
436	162.052	161.044	2.589	56.9062	278.824	194.831	176.85
437	162.052	161.044	2.425	56.9062	36.5622	29.9148	41.13
438	162.052	161.045	0.28	78.3513	2.47763	85.4228	55.42
439	162.856	161.849	14.697	0.804038	0.936445	0.869352	0.87
440	162.882	161.875	14.708	17.7954	23.7561	23.8993	21.82
441	162.882	161.875	1.004	17.5621	23.0988	21.4257	20.7
442	162.9	161.893	14.534	8.52796	9.2523	7.74133	8.51
443	162.9	161.893	0.119	1.98553	2.3751	2.22128	2.19
444	162.92	161.912	13.709	2899.58	1256.8	3214.33	2456.9
445	162.92	161.913	13.948	2840.86	4103.45	4702.79	3882.37
446	162.931	275.917	14.595	17.6024	1.43158	2.39228	7.14
447	162.932	161.925	14.608	159.998	165.8	182.066	169.29
448	162.94	161.933	14.627	17.4561	17.2878	8.18216	14.31
449	162.976	161.968	0.884	12.0722	16.7624	16.4802	15.1
450	162.99	161.982	0.674	40.8906	51.7118	41.3925	44.66
451	163.037	162.03	7.614	4.10586	6.34092	1.67397	4.04
452	163.037	162.03	6.594	40.9173	14.8516	12.6127	22.79
453	163.92	162.913	13.905	526.142	311.732	648.98	495.62
454	163.94	162.932	14.633	10.0143	15.5053	11.4774	12.33
455	163.946	162.939	0.943	36.2771	292.747	10.4008	113.14
456	163.946	162.939	0.82	1361.28	846.634	1042.35	1083.42
457	164.046	163.039	5.146	7.0357	7.75897	11.0018	8.6
458	164.046	163.039	4.461	4.47149	26.3259	2.08464	10.96
459	164.083	163.075	7.152	102.379	160.556	150.023	137.65
460	164.083	163.076	6.251	18.9459	24.6847	20.7574	21.46
461	164.903	163.895	0.83	5.74782	5.9616	4.79964	5.5
462	164.92	163.913	14.575	9.808	11.0967	7.51815	9.47
463	164.935	163.928	14.629	127.808	161.246	142.232	143.76
464	164.949	328.891	0.804	2.57437	2.67012	2.14969	2.46
465	164.95	163.943	0.816	2.99936	3.11092	2.50457	2.87
466	165.042	164.034	3.363	4.56403	2.82904	4.09498	3.83
467	165.053	164.046	5.906	0.712235	0.805303	0.65456	0.72
468	165.053	164.046	7.441	17.9413	7.09262	5.6558	10.23
469	165.053	164.046	6.947	0.532496	0.612331	0.552244	0.57
470	165.078	164.071	2.366	172.664	133.936	154.992	153.86
471	165.078	164.071	6.572	1.73585	10.3343	1.54344	4.54
472	165.078	164.071	5.318	25.9563	2.67323	6.79168	11.81
473	165.078	164.071	4.831	2.35899	7.01156	3.59998	4.32
474	165.902	164.894	14.729	8.10386	8.12722	5.84676	7.36
475	165.934	164.926	14.616	43.411	55.2289	48.9176	49.19
476	165.941	164.934	0.726	3267.88	2725.49	1787.65	2593.67
477	165.941	164.934	1.058	857.593	701.575	846.262	801.81
478	165.951	164.944	0.749	342.633	1585.18	895.442	941.09
479	165.951	164.943	14.573	1.02823	0.719362	0.642349	0.8
480	165.954	164.946	0.96	12391.3	8196.67	7121.95	9236.63
481	165.963	164.956	0.854	51.2537	132.259	52.2003	78.57
482	165.963	164.956	0.974	68.7481	42.3207	52.4909	54.52
483	165.97	164.963	0.823	86.9736	28.5668	10.2974	41.95
484	166.026	165.018	3.975	1201.62	1054.71	953.329	1069.89
485	166.029	165.022	3.28	3.95165	4.93717	4.34825	4.41
486	166.037	165.03	4.674	1.07219	2.69919	0.686917	1.49
487	166.047	165.04	11.173	142.854	178.381	159.666	160.3
488	166.047	165.04	12.406	3.44223	7.32102	3.46976	4.74
489	166.047	165.04	14.511	20.4153	13.6498	10.9881	15.02
490	166.062	165.055	4.836	248.536	361.946	279.929	296.8
491	166.062	165.055	5.159	7.39763	7.7406	7.20089	7.45
492	166.099	165.091	7.358	8.12512	7.32627	6.75579	7.4
493	166.099	331.191	7.361	2.69651	2.1352	1.59851	2.14
494	166.898	165.891	14.718	14.4103	17.4957	18.8871	16.93
495	166.901	165.894	0.834	9.21816	9.30611	7.6975	8.74
496	166.942	165.935	1.009	97.2397	179.384	131.728	136.12
497	166.946	165.939	0.965	66.3306	48.3458	50.5736	55.08
498	166.946	165.939	0.806	141.225	83.4073	56.6539	93.76
499	166.946	165.939	0.931	56.6622	41.2989	43.202	47.05
500	166.949	165.942	0.957	18.8256	21.9274	22.2242	20.99
501	166.95	332.893	0.747	337.412	186.219	2.47069	175.37
502	166.952	165.944	0.746	3.63311	3.77468	3.4483	3.62
503	166.985	165.978	6.662	268.837	307.036	309.123	295
504	167.018	166.011	2.684	0.730057	0.916995	0.857542	0.83
505	167.057	166.05	3.757	6.93993	8.25493	2.90365	6.03
506	167.057	166.05	7.689	24.5735	14.2195	14.5458	17.78
507	167.094	166.086	5.442	19.0946	36.8902	12.9265	22.97
508	167.839	166.832	14.694	2.27843	4.59575	2.39738	3.09
509	167.867	166.859	0.809	11.7037	11.2596	9.60213	10.86
510	167.939	166.932	1.019	64.4565	55.4797	79.6382	66.52
511	168.039	167.032	3.218	17.4144	6.54252	5.14998	9.7
512	168.041	167.034	14.51	2.70398	3.39484	2.97258	3.02
513	168.045	167.037	1.629	74.5911	69.109	59.3634	67.69
514	168.077	167.07	14.539	8.57189	8.77187	5.34216	7.56
515	168.114	167.107	6.148	10.7406	4.14134	3.83944	6.24
516	168.15	167.143	7.536	4.81206	3.9532	2.93422	3.9
517	168.895	167.888	14.727	10.0212	10.217	9.06583	9.77
518	168.938	167.931	3.312	3.10416	1.58679	2.72067	2.47
519	169.036	168.029	6.121	1.40831	3.36086	2.35651	2.38
520	169.073	168.066	3.606	0.303786	0.908667	0.227959	0.48
521	169.882	168.874	14.707	20.0818	42.638	40.4391	34.39
522	170.006	168.998	1.424	3.54307	11.6549	3.95134	6.38
523	170.013	169.005	6.393	25.1159	27.7716	22.5222	25.14
524	170.057	169.05	3.067	1.25658	1.99757	1.26504	1.51
525	170.093	169.086	7.252	49.3351	28.0881	25.8725	34.43
526	170.13	169.122	5.857	39.7798	9.60595	12.8152	20.73
527	170.88	169.873	14.587	1.55081	1.55956	1.58984	1.57
528	170.914	169.907	14.622	2.27901	3.46523	1.81258	2.52
529	171.052	170.045	1.56	21.2648	15.2531	10.6635	15.73
530	171.089	170.081	3.075	4.37487	2.76638	1.98448	3.04
531	171.861	170.854	0.868	18.7977	18.8686	16.853	18.17
532	171.877	170.87	14.669	277.016	362.376	290.1	309.83
533	171.877	170.87	0.188	1.95362	2.37451	2.18558	2.17
534	171.898	284.883	1.121	41.7271	193.983	28.0103	87.91
535	171.899	170.892	0.881	23.9329	29.1587	37.6082	30.23
536	171.899	170.892	1.128	20.3138	26.718	24.7826	23.94
537	171.908	170.901	0.843	7.34096	7.614	6.12997	7.03
538	171.992	170.985	4.63	17.2835	3.52954	2.1348	7.65
539	171.992	170.985	7.068	84.2011	7.17119	7.6412	33
540	172.026	171.019	14.519	69.9603	99.8254	111.452	93.75
541	172.036	171.029	1.281	3.91624	5.08245	4.63887	4.55
542	172.036	171.029	0.88	4.36128	5.4424	5.65179	5.15
543	172.073	171.065	5.835	3.31382	1.71794	1.8905	2.31
544	172.073	171.065	3.663	8.76718	10.4249	8.92087	9.37
545	172.073	171.065	4.915	247.272	288.977	281.518	272.59
546	172.877	171.87	14.685	2.07553	2.87604	1.27912	2.08
547	172.953	171.946	7.837	3.66759	6.56556	7.7391	5.99
548	173.068	172.061	2.859	6.89645	4.96921	4.90049	5.59
549	173.068	172.061	1.699	18.0746	14.5633	11.5031	14.71
550	173.104	172.097	4.493	15.4731	5.64762	7.26085	9.46
551	173.104	172.097	4.342	9.35609	4.36678	3.9979	5.91
552	173.888	172.88	0.893	5.29821	6.73759	6.93479	6.32
553	173.991	208.961	1.237	0.74513	0.974595	0.840769	0.85
554	173.992	172.985	1.233	0.873016	1.14186	1.02208	1.01
555	174.016	173.008	1.233	8.87547	4.96615	8.53756	7.46
556	174.016	173.008	0.875	9.88142	3.99916	3.92212	5.93
557	174.088	173.081	3.469	8.90544	6.29672	6.26265	7.15
558	174.088	173.081	5.189	6.05654	5.91451	5.56163	5.84
559	174.088	173.081	4.679	297.118	332.168	332.576	320.62
560	174.088	173.081	3.291	40.5497	26.4654	21.8506	29.62
561	174.124	173.117	0.23	37.0352	43.1631	43.0139	41.07
562	174.125	173.117	6.824	22.4746	32.993	27.5057	27.66
563	174.125	173.117	5.475	71.1392	45.9714	50.7097	55.94
564	174.125	173.117	7.33	15.6012	15.8383	14.4761	15.31
565	174.125	173.117	6.227	26.7549	27.3607	21.0335	25.05
566	174.125	173.117	5.845	11.102	11.7213	12.4372	11.75
567	174.125	347.244	6.832	38.2432	54.4948	44.3823	45.71
568	175.029	174.022	1.721	67.5458	17.1751	29.0096	37.91
569	175.962	174.955	14.597	1331.63	1703.88	1606.88	1547.46
570	175.963	174.955	0.387	46.7971	14.1502	55.0992	38.68
571	175.979	174.971	5.357	39.6807	0.890053	0.635458	13.74
572	175.984	174.977	1.472	1.23556	1.26235	1.2583	1.25
573	175.987	174.979	4.051	0.306453	0.255619	0.219281	0.26
574	176.021	175.014	2.415	0.767603	1.59803	1.10473	1.16
575	176.031	175.024	0.886	14.3562	22.1377	13.0685	16.52
576	176.068	175.06	3.684	278.366	809.199	748.382	611.98
577	176.068	175.06	2.192	2.1446	3.21341	3.65736	3.01
578	176.104	175.097	3.301	4.56891	5.69678	4.65607	4.97
579	176.104	175.097	4.877	5.38465	2.11608	3.96372	3.82
580	176.927	175.92	14.72	20.8091	27.4384	22.5805	23.61
581	176.95	175.943	4.224	0.74	0.926846	0.988325	0.89
582	176.975	175.968	14.57	7.93516	9.36886	6.96199	8.09
583	177.042	176.034	4.335	1.67446	8.57969	1.21206	3.82
584	177.045	176.038	3.273	76.7827	31.4042	45.3224	51.17
585	177.865	176.857	14.635	60.5597	98.3855	88.1048	82.35
586	177.865	176.857	14.814	4.11865	4.96501	3.29482	4.13
587	177.907	176.9	0.989	268.058	71.1485	390.268	243.16
588	177.907	176.9	0.785	220.09	723.01	495.571	479.56
589	177.923	176.916	1.004	432.871	634.277	601.941	556.36
590	177.942	176.935	0.892	22.8734	25.4947	27.984	25.45
591	177.942	176.935	1.056	36.8986	48.5313	45.0159	43.48
592	178.047	177.04	1.225	3.3945	4.07898	3.69514	3.72
593	178.062	177.055	5.725	15.6155	20.591	23.5102	19.91
594	178.062	177.055	6.645	4.29728	4.52846	5.49532	4.77
595	178.912	177.905	0.83	59.1176	63.0825	63.7504	61.98
596	178.924	177.917	14.723	5.31118	6.71513	5.65125	5.89
597	179.057	178.05	5.948	72.193	7.38691	12.184	30.59
598	179.058	178.05	4.049	7.51397	10.7846	6.67904	8.33
599	179.069	178.061	6.597	1.03718	0.680711	0.295277	0.67
600	179.069	178.061	8.031	5.11702	0.509722	0.449279	2.03
601	179.094	178.087	7.384	5.44862	26.9374	26.0711	19.49
602	179.84	178.833	0.87	3.91981	6.40181	5.13062	5.15
603	179.842	292.827	0.888	7.7504	8.9439	8.89189	8.53
604	179.871	178.864	14.663	2.89385	4.46236	3.96671	3.77
605	179.878	418.77	14.641	7.92116	9.72565	16.8547	11.5
606	179.88	178.873	14.633	1.66099	1.88287	1.47273	1.67
607	179.911	178.903	14.651	29.4317	36.2985	28.8436	31.52
608	179.918	358.828	0.965	171.037	217.15	190.066	192.75
609	179.919	178.912	0.97	10.026	16.3787	47.8827	24.76
610	179.925	358.843	14.69	1.70516	9.79411	7.13774	6.21
611	179.927	178.92	14.719	14.4833	22.5562	12.1553	16.4
612	179.929	178.922	7.962	52.9319	2.50109	1.08697	18.84
613	179.929	178.922	6.176	6.58703	0.580634	0.499054	2.56
614	179.958	178.951	0.887	5.36289	6.81984	7.01945	6.4
615	180.035	179.028	5.165	1.02165	13.1307	22.0033	12.05
616	180.041	179.034	5.197	6.01071	7.28381	7.16667	6.82
617	180.041	179.034	5.889	5.59703	3.62232	9.53657	6.25
618	180.041	179.034	4.828	33.3942	40.6675	40.9725	38.34
619	180.063	179.055	0.849	17.4803	29.2008	39.4408	28.71
620	180.078	179.07	7.472	5.74391	8.41185	8.04383	7.4
621	180.078	179.071	5.636	14.7199	6.73829	3.85269	8.44
622	180.089	179.082	3.701	18.5605	3.98958	6.56576	9.71
623	180.113	293.099	8.987	1.46548	2.42633	2.09901	2
624	180.114	179.107	8.981	10.901	15.9263	15.4863	14.1
625	180.847	420.708	0.883	3.21393	4.08706	4.20669	3.84
626	180.848	179.841	0.889	4.23673	4.58056	5.78372	4.87
627	180.909	179.902	14.64	13.2556	15.3649	10.9977	13.21
628	180.943	179.935	0.123	1.95925	277.936	2.19188	94.03
629	180.943	179.935	14.614	43.8644	62.757	70.727	59.12
630	181.022	180.014	1.466	2.25997	2.39607	2.38838	2.35
631	181.037	180.029	4.034	2.06815	5.85165	10.8664	6.26
632	181.037	180.029	3.067	1.86836	2.32131	2.36957	2.19
633	181.048	180.041	4.66	4.44959	1.04946	2.75825	2.75
634	181.073	180.066	6.09	70.7269	38.6	19.021	42.78
635	181.866	180.858	14.61	2.30994	2.45689	2.04903	2.27
636	181.906	180.899	0.18	1.95827	2.37471	2.19078	2.17
637	181.906	180.899	14.648	661.868	769.306	682.002	704.39
638	181.919	180.912	0.159	48.6683	22.7489	57.659	43.03
639	181.925	180.918	14.731	2.19029	2.22063	3.33402	2.58
640	181.926	180.919	6.191	3.62377	0.688933	0.613928	1.64
641	181.926	180.919	7.967	28.7236	2.70894	0.462224	10.63
642	181.928	180.92	0.766	192.885	132.024	180.616	168.51
643	181.928	180.921	1.006	348.754	265.049	334.858	316.22
644	181.937	180.93	0.981	20.4749	26.9299	24.9793	24.13
645	181.937	180.93	0.785	372.328	332.51	242.898	315.91
646	181.979	180.972	14.52	312.184	429.013	397.268	379.49
647	182.013	181.005	3.269	634.314	807.66	615.577	685.85
648	182.057	181.05	3.415	46.2604	15.8397	17.0583	26.39
649	182.068	181.061	4.652	0.221762	0.25957	0.23399	0.24
650	182.094	181.086	6.483	25.9496	27.3183	32.9857	28.75
651	182.906	181.899	14.632	8.57402	9.20484	6.28513	8.02
652	182.932	181.924	0.971	359.158	386.466	251.767	332.46
653	182.941	181.934	0.84	15.7083	43.2536	26.4316	28.46
654	182.944	181.937	0.885	5360.15	5796.54	5889.06	5681.92
655	182.944	181.937	1.096	1476.06	1758.17	1512.08	1582.11
656	182.944	181.937	1.398	619.248	563.445	287.289	489.99
657	182.946	410.889	0.875	58.9742	63.8666	47.7978	56.88
658	182.953	181.946	0.847	15.1925	34.8435	23.7862	24.61
659	182.98	181.973	6.669	48.9256	62.5304	49.8964	53.78
660	183.016	182.009	5.309	0.44245	0.874999	2.48049	1.27
661	183.016	182.009	5.531	12.576	16.5895	14.0154	14.39
662	183.052	182.045	3.717	145.103	30.3891	35.9091	70.47
663	183.931	412.859	1.051	11.3951	14.9875	13.9019	13.43
664	183.932	182.925	1.035	22.7533	25.1421	23.3209	23.74
665	183.936	182.929	0.831	404.263	439.13	292.062	378.48
666	183.936	182.929	0.986	77.7433	15.1906	14.0903	35.67
667	183.937	182.929	0.788	401.008	435.998	289.344	375.45
668	183.954	182.946	0.963	3.7841	4.4501	4.77267	4.34
669	183.954	182.946	1.23	0.800124	1.03839	0.92946	0.92
670	183.992	182.985	5.733	20.6085	1.41979	1.20248	7.74
671	184.011	183.004	6.673	10.8217	13.2338	12.6139	12.22
672	184.073	183.065	4.351	5.69567	3.77559	2.26658	3.91
673	184.109	183.102	3.859	2.17515	1.57686	1.0814	1.61
674	184.109	183.102	5.498	47.9643	10.7023	8.41282	22.36
675	184.109	183.102	5.937	376.918	498.006	427.878	434.27
676	184.109	183.102	6.109	107.026	114.328	88.993	103.45
677	184.109	183.102	6.833	41.4158	5.62539	2.79609	16.61
678	184.109	183.102	5.704	72.484	35.6538	35.0196	47.72
679	184.855	183.847	14.69	3.03065	4.31968	2.61498	3.32
680	184.904	183.897	14.568	2.01951	2.98722	3.34179	2.78
681	184.934	183.927	1.077	4.33599	6.22058	5.14393	5.23
682	184.934	183.926	0.824	8.03121	7.84939	4.33839	6.74
683	184.937	183.93	0.97	6.8119	9.03144	8.52591	8.12
684	185.068	184.061	3.605	0.952447	1.17733	0.52916	0.89
685	185.068	184.061	3.117	143.72	71.5672	57.3587	90.88
686	185.883	184.876	14.71	4.66977	4.4713	5.17099	4.77
687	185.903	184.895	14.576	1.61473	3.21845	1.7299	2.19
688	185.91	184.903	14.568	5.12581	4.70025	3.6697	4.5
689	185.922	184.915	14.509	37.5983	41.5247	40.3738	39.83
690	185.934	184.926	0.81	101.612	106.595	71.8287	93.35
691	186.001	184.993	1.475	6.75247	1.42057	1.22109	3.13
692	186.008	185	5.649	116.886	7.69102	6.42396	43.67
693	186.013	185.006	1.477	16.8846	7.81241	7.64513	10.78
694	186.037	185.03	2.398	1.43441	3.53078	3.23323	2.73
695	186.088	185.081	5.535	3.31588	1.61495	2.6742	2.54
696	186.088	185.081	5.99	3.07856	7.35044	3.97884	4.8
697	186.125	185.118	7.424	70.6058	68.8747	60.3346	66.61
698	186.125	185.118	8.6	24.3708	7.04785	5.88277	12.43
699	186.125	185.118	6.597	6.50845	9.13833	8.88751	8.18
700	186.872	185.865	0.989	12.3324	16.2204	15.0455	14.53
701	186.872	185.865	14.735	3.14793	4.06311	3.40304	3.54
702	186.956	185.949	14.723	50.345	65.619	60.5416	58.84
703	187.084	186.076	3.034	0.35612	1.2312	0.594289	0.73
704	187.12	186.113	4.93	6.36406	6.08574	12.335	8.26
705	187.12	186.113	4.382	142.942	80.2538	77.2307	100.14
706	187.857	186.85	0.963	13.9742	18.3797	17.0484	16.47
707	187.857	186.85	0.787	6.68061	6.23803	5.44427	6.12
708	187.904	186.897	14.717	2.50276	3.29648	2.5693	2.79
709	187.904	186.897	0.974	11.8969	15.5324	14.602	14.01
710	187.936	186.929	0.752	5714.36	5723.71	5644.12	5694.06
711	187.936	186.929	0.984	894.343	868.584	703.394	822.11
712	188.008	187	0.974	7.29772	9.27929	9.20421	8.59
713	188.008	187	1.234	1.82126	2.37146	2.12269	2.11
714	188.008	187	3.978	25.5991	29.516	24.1724	26.43
715	188.031	187.024	1.363	3.37866	4.55349	3.77634	3.9
716	188.031	187.024	1.001	8.80788	11.5847	10.7455	10.38
717	188.104	187.097	4.978	5.06961	3.4196	10.924	6.47
718	188.104	187.097	4.666	18.3606	7.92668	33.4417	19.91
719	188.104	187.097	5.36	627.99	719.619	683.765	677.12
720	188.14	187.133	7.03	14.2589	14.8239	13.8561	14.31
721	188.14	187.133	6.668	5.8882	6.32159	6.7884	6.33
722	188.14	187.133	7.614	74.1096	89.8773	83.0531	82.35
723	188.14	187.133	8.101	29.9077	17.0064	19.6298	22.18
724	188.14	187.133	6.167	29.0426	32.9267	31.0799	31.02
725	188.858	187.851	0.776	4.63968	4.33231	3.78104	4.25
726	188.866	436.745	1.012	12.9102	16.9803	15.7503	15.21
727	188.867	187.86	1.294	10.0077	6.29257	7.30594	7.87
728	188.867	187.86	0.992	11.4597	15.0726	13.9808	13.5
729	188.868	187.86	3.845	12.925	25.4262	205.949	81.43
730	188.868	187.86	14.739	130.394	149.907	136.364	138.89
731	188.88	187.873	14.696	5.02003	4.75828	6.75454	5.51
732	188.88	187.873	3.444	1.72283	4.55901	3.41199	3.23
733	188.953	187.946	13.041	0.198117	0.248569	0.21607	0.22
734	189.025	188.017	14.52	0.591451	1.77689	0.892056	1.09
735	189.099	188.092	3.406	183.362	63.9451	131.395	126.23
736	189.099	188.092	6.605	1.45836	1.67182	1.00253	1.38
737	189.854	188.847	0.904	7.67366	9.00767	8.80385	8.5
738	189.856	424.71	0.956	11.1814	14.4144	13.4965	13.03
739	189.868	188.86	0.991	12.5031	16.4449	15.2537	14.73
740	189.904	188.897	3.322	0.477978	1.26858	1.40358	1.05
741	189.94	188.932	14.633	284.232	344.443	615.962	414.88
742	189.956	188.948	15.463	8.98466	35.9374	9.95742	18.29
743	189.958	188.951	6.838	15.9761	5.60191	3.0992	8.23
744	189.958	188.951	6.661	4.94069	0.79815	1.06918	2.27
745	189.958	188.951	7.57	154.959	15.368	8.95443	59.76
746	189.958	188.951	7.141	18549.9	1167.74	611.322	6776.33
747	189.958	188.951	5.527	8.14615	4.96038	4.52368	5.88
748	190.037	189.029	4.404	5.58549	11.4214	8.5542	8.52
749	190.083	189.076	4.532	4.47101	4.56347	2.68722	3.91
750	190.12	189.112	5.977	223.943	306.156	474.003	334.7
751	190.12	189.113	5.204	12.825	8.75548	12.9135	11.5
752	190.857	189.85	14.582	5.58266	6.03349	8.16845	6.59
753	190.864	189.857	0.232	1.38347	2.2131	39.9557	14.52
754	190.868	189.861	1.663	4.2454	5.44786	5.14008	4.94
755	190.877	189.87	3.455	5.74833	8.75238	9.68378	8.06
756	190.938	189.931	14.622	71.8032	80.9441	110.964	87.9
757	190.938	189.931	0.195	26.5831	31.6767	33.2238	30.49
758	191.021	190.014	14.519	13.8783	107.872	82.4657	68.07
759	191.024	190.017	1.733	12.4487	0.762043	0.724009	4.64
760	191.889	190.882	1.339	10.056	11.323	11.1552	10.84
761	191.889	190.882	1.145	22.9536	30.19	28.0032	27.05
762	191.899	190.891	0.888	7.96604	9.19275	9.13929	8.77
763	191.899	190.892	0.748	3.61355	3.75436	3.42974	3.6
764	191.934	428.866	14.623	6.38982	7.56327	6.50398	6.82
765	191.935	190.928	14.645	2143.94	2703.57	5065.32	3304.28
766	191.955	190.948	5.525	4.62953	0.620782	2.92432	2.72
767	191.974	190.966	6.783	2.75057	1.81881	1.93939	2.17
768	192.025	191.018	3.282	33.8535	14.7144	25.261	24.61
769	192.026	191.019	1.23	324.081	260.948	190.979	258.67
770	192.063	191.055	1.289	15.6564	17.2793	14.8596	15.93
771	192.081	191.074	4.88	2945.13	2433.32	2200.9	2526.45
772	192.082	383.157	4.89	3.01944	0.945114	2.25107	2.07
773	192.114	191.107	8.054	2.2317	3.27619	3.22117	2.91
774	192.114	191.107	4.759	1.22886	1.81629	1.45903	1.5
775	192.114	191.107	8.561	10.2259	15.7543	5.89088	10.62
776	192.852	191.845	0.789	2.75957	3.55837	2.62444	2.98
777	192.865	191.858	1.607	0.286276	0.358108	0.337304	0.33
778	192.865	191.858	1.369	0.763089	0.946127	0.95735	0.89
779	192.89	191.883	1.265	7.30018	9.1913	8.48703	8.33
780	192.9	191.892	0.911	5.36539	6.29812	6.15561	5.94
781	192.928	430.854	14.644	1.362	3.78844	1.70641	2.29
782	192.93	191.923	14.662	1.98869	7.38177	3.81754	4.4
783	192.934	191.927	0.309	1.19819	18.046	16.639	11.96
784	192.935	191.928	14.575	95.8884	112.115	106.992	105
785	192.939	191.931	0.23	1.69485	2.05527	28.1718	10.64
786	193.037	192.029	4.191	3.14752	2.91392	2.55634	2.87
787	193.048	192.041	7.231	6.47034	0.350187	0.326649	2.38
788	193.073	192.066	4.634	28.7718	20.3426	24.7201	24.61
789	193.109	192.102	8.093	3.89553	4.70657	4.75319	4.45
790	193.859	192.852	14.642	12.2148	15.3781	12.9414	13.51
791	193.881	192.874	0.965	10.3581	13.3531	13.3495	12.35
792	193.896	192.889	0.765	2.91723	2.4612	2.37735	2.59
793	193.917	192.91	14.743	11.9854	11.7156	6.29158	10
794	193.939	192.932	14.646	46.1698	37.6016	57.4302	47.07
795	193.949	192.941	0.882	83.9578	29.5421	20.3708	44.62
796	193.965	192.958	0.902	1253.89	407.202	195.845	618.98
797	193.965	192.958	0.812	415.137	1008.23	532.989	652.12
798	194.057	193.05	5.439	13.8296	16.9116	15.0274	15.26
799	194.057	193.05	5.917	5.73526	5.09921	5.99542	5.61
800	194.061	193.053	3.061	27.1217	19.9612	20.4166	22.5
801	194.094	193.086	5.092	8.73826	7.79432	9.90667	8.81
802	194.106	193.099	6.503	676.944	12.8395	3.84609	231.21
803	194.867	193.86	14.63	8.33107	9.22765	11.2153	9.59
804	194.884	193.876	14.682	4.96786	5.34158	4.56256	4.96
805	194.886	193.879	0.836	3.90774	3.76016	3.2631	3.64
806	194.914	193.907	14.635	5.18169	7.28776	4.69628	5.72
807	194.933	193.926	14.577	90.4798	103.129	99.6288	97.75
808	194.935	434.867	14.582	20.8795	18.7982	19.9938	19.89
809	194.939	193.932	14.575	10.0873	11.1975	11.8505	11.05
810	195.052	194.045	3.885	2.04851	1.5371	1.38593	1.66
811	195.053	194.045	3.361	3.25356	2.95311	2.33634	2.85
812	195.064	194.056	4.781	31.9432	0.738995	0.727774	11.14
813	195.089	194.082	9.095	35.6624	138.625	79.6181	84.64
814	195.089	194.082	3.039	17.0584	19.753	20.7341	19.18
815	195.089	194.082	8.731	23.1634	302.194	252.126	192.49
816	195.831	194.823	14.654	2.87259	3.02427	3.42215	3.11
817	195.843	194.835	0.85	8.00209	9.74539	6.76632	8.17
818	195.873	450.761	14.637	4.21906	4.26644	4.22126	4.24
819	195.875	194.868	14.79	7.35745	3.06838	8.33721	6.25
820	195.875	194.868	14.63	46.0854	64.5925	55.9806	55.55
821	195.912	194.905	14.67	13.3718	14.7475	17.4202	15.18
822	195.914	450.841	14.66	0.725123	0.890509	0.908482	0.84
823	195.931	194.924	14.576	103.125	112.474	111.005	108.87
824	195.934	194.927	1.027	30572	5468.77	47041.4	27694.1
825	195.934	194.927	1.284	1849.25	1750.8	1020.11	1540.05
826	195.939	194.932	14.569	6.06812	7.32417	6.17314	6.52
827	195.944	194.936	1.081	16.6411	21.8874	20.302	19.61
828	195.953	194.946	0.895	22.6208	24.4693	26.1681	24.42
829	195.953	194.946	0.766	7.44683	6.28273	6.06869	6.6
830	195.953	194.946	1.071	40.7313	53.5723	49.6918	48
831	195.965	194.957	0.889	38.3939	107.334	81.6243	75.78
832	195.989	194.982	5.673	1.50214	1.74583	1.81819	1.69
833	196.048	195.04	5.133	0.759639	2.33585	1.88396	1.66
834	196.07	195.063	4.677	14.0909	16.5931	16.7206	15.8
835	196.146	195.138	8.893	17.7181	15.6095	12.653	15.33
836	196.901	195.894	14.735	12.511	17.4324	18.981	16.31
837	196.912	438.822	14.615	11.3255	12.5281	24.0124	15.96
838	196.914	195.906	14.6	0.588627	1.45177	1.10156	1.05
839	196.931	195.924	14.584	17.355	20.4719	19.9685	19.27
840	197.032	196.024	5.978	1.46445	1.71251	1.85986	1.68
841	197.032	196.024	3.585	92.5436	41.7163	44.4913	59.58
842	197.068	196.061	2.861	11.4964	7.71099	8.22045	9.14
843	197.068	196.061	3.81	3.01832	0.841475	2.67489	2.18
844	197.068	196.061	4.26	26.3025	2.73116	3.78961	10.94
845	197.846	196.839	14.641	4.3373	5.97041	5.2439	5.18
846	197.886	196.879	0.945	9.35605	12.0083	11.3402	10.9
847	197.886	196.879	0.776	5.03839	4.70461	4.10597	4.62
848	197.892	196.884	15.188	136.486	164.599	156.822	152.64
849	197.93	196.922	1.134	2109.33	2724.59	3520.93	2784.95
850	197.966	196.959	1.476	2.41675	2.71676	2.61421	2.58
851	198.008	197	5.282	137.862	172.047	152.928	154.28
852	198.05	197.042	3.951	29.6553	18.188	11.7418	19.86
853	198.05	197.042	3.682	20.0344	21.9287	23.5746	21.85
854	198.08	197.073	10.544	15.6749	18.7557	18.0566	17.5
855	198.089	197.081	5.484	21.3976	7.97087	7.4644	12.28
856	198.104	197.096	9.326	442.311	539.732	477.503	486.52
857	198.104	197.097	9.456	36.3869	90.9836	64.9482	64.11
858	198.104	197.097	11.603	4.82189	6.78171	6.36135	5.99
859	198.125	197.118	7.727	18.633	9.1897	9.15339	12.33
860	198.887	197.88	0.773	4.21251	3.554	3.43293	3.73
861	198.891	197.884	1.274	1.15623	1.33966	1.30951	1.27
862	198.896	197.889	14.736	285.988	222.792	246.327	251.7
863	198.897	197.889	0.185	1.6335	1.954	1.82745	1.8
864	198.897	197.889	3.451	4.71787	7.51968	7.33572	6.52
865	198.909	197.902	14.596	41.898	37.6928	17.4706	32.35
866	198.918	197.911	0.98	421.989	438.71	393.935	418.21
867	198.919	396.831	0.936	7.16491	8.42593	9.0367	8.21
868	198.928	197.92	0.848	343.249	430.886	398.86	391
869	199.039	198.032	5.063	35.5631	45.2519	37.5023	39.44
870	199.039	198.032	7.718	11.0416	29.5284	32.9433	24.5
871	199.039	198.032	3.269	43901.1	56543.9	42330.1	47591.7
872	199.084	198.076	4.375	14.0265	3.68832	3.33301	7.02
873	199.084	198.077	3.129	16.7624	3.05468	5.07626	8.3
874	199.871	198.864	13.912	29.8617	34.1072	35.0115	32.99
875	199.875	198.868	1.232	5.56889	7.01151	6.47426	6.35
876	199.881	198.873	13.928	16.4464	13.8181	18.4222	16.23
877	199.901	198.894	14.59	1.13133	0.926431	0.925558	0.99
878	199.912	198.904	0.751	7.34683	7.6331	6.97311	7.32
879	199.929	198.922	14.644	6.98802	9.11875	7.49451	7.87
880	199.963	198.956	1.472	1.13158	1.27206	1.26798	1.22
881	199.964	234.934	1.479	1.29173	1.45208	1.44742	1.4
882	199.987	198.98	5.227	5.86455	1.25426	1.62497	2.91
883	199.987	198.98	3.988	2.8328	0.423044	0.30132	1.19
884	200.014	199.006	2.894	0.936062	0.996342	0.898608	0.94
885	200.05	199.043	5.384	3.93601	2.28367	10.1532	5.46
886	200.05	199.043	5.01	15.8647	19.2806	16.9514	17.37
887	200.065	199.058	4.4	32.5251	68.7475	40.7481	47.34
888	200.104	199.097	4.586	38.2945	17.0572	20.5244	25.29
889	200.104	199.097	5.208	9.70037	9.24032	9.50655	9.48
890	200.104	199.097	4.814	9.06581	7.6824	2.89402	6.55
891	200.104	199.097	5.786	182.305	42.8354	22.7524	82.63
892	200.141	199.133	7.557	187.795	219.592	208.915	205.43
893	200.141	199.133	6.483	17.1663	1.59283	2.97908	7.25
894	200.177	199.17	11.166	37.9461	45.3411	45.0814	42.79
895	200.812	199.804	0.881	14.2169	15.0132	15.0682	14.77
896	200.867	199.859	0.873	1.13893	1.36316	1.4442	1.32
897	200.916	199.909	0.995	27.6226	36.3503	23.1973	29.06
898	201.019	200.011	8.688	38.8987	46.8649	39.1898	41.65
899	201.865	200.858	13.758	170.616	288.234	192.618	217.16
900	201.873	200.865	1.217	16.4192	22.5888	20.364	19.79
901	201.888	200.88	14.596	10.5323	14.9015	17.3151	14.25
902	201.917	236.886	1.047	7.50889	9.87617	9.16079	8.85
903	201.918	200.911	1.002	17.8014	28.7883	18.6736	21.75
904	201.987	200.98	1.467	7.24272	3.05353	2.8717	4.39
905	201.993	200.986	1.467	1.41806	1.24136	1.23737	1.3
906	202.003	200.995	4.976	3.72367	0.931989	0.327268	1.66
907	202.029	201.022	5.208	3.17114	3.67774	3.4209	3.42
908	202.029	201.022	4.787	6.99513	8.00751	9.57362	8.19
909	202.045	201.037	6.018	1.8445	1.98342	2.226	2.02
910	202.073	201.066	7.907	1.98477	2.42671	2.57484	2.33
911	202.084	201.076	3.847	21.914	16.1535	19.9128	19.33
912	202.095	201.088	4.593	3.5639	8.51085	6.09927	6.06
913	202.12	201.113	4.408	138.224	44.8474	69.7967	84.29
914	202.12	201.113	6.023	343.321	344.876	328.363	338.85
915	202.12	201.113	4.882	62.2479	50.782	44.6627	52.56
916	202.131	201.124	1.683	6.49474	13.3408	10.689	10.17
917	202.131	201.124	2.768	55.6471	93.3748	102.954	83.99
918	202.156	201.149	6.833	19.1376	19.7798	29.6005	22.84
919	202.156	201.149	8.848	8.64301	7.93679	9.25882	8.61
920	202.156	201.149	7.41	65.5599	84.3299	76.3428	75.41
921	202.156	201.149	8.362	14.4618	17.651	17.528	16.55
922	202.866	201.858	13.906	48.0785	46.3403	55.2756	49.9
923	202.913	201.905	13.72	416.09	183.255	133.388	244.24
924	202.913	201.905	13.969	384.061	286.607	146.736	272.47
925	202.949	201.942	14.743	16.7422	21.134	19.514	19.13
926	203.003	201.996	1.469	41.5296	14.8482	15.1449	23.84
927	203.04	202.033	2.401	0.911752	0.729121	0.472896	0.7
928	203.116	202.108	4.066	28.1012	26.9648	32.2488	29.1
929	203.91	202.903	0.756	730.334	568.564	591.804	630.23
930	203.91	248.909	0.772	95.8762	84.3871	106.213	95.49
931	203.913	202.906	13.725	9.78392	21.4673	25.4067	18.89
932	203.915	202.908	0.881	2.83065	7.45856	3.45786	4.58
933	203.916	452.831	0.881	5.04504	3.76587	5.53603	4.78
934	203.946	202.939	14.73	27.3215	30.1134	27.7542	28.4
935	203.974	202.967	7.226	194.518	60.1598	68.7518	107.81
936	203.974	202.967	5.706	5.92225	0.354709	0.464503	2.25
937	204.072	203.064	5	26.2171	60.7224	50.2771	45.74
938	204.089	203.082	3.242	51.4157	37.5267	41.2923	43.41
939	204.099	203.092	3.588	4.727	6.86915	7.90432	6.5
940	204.099	203.092	3.911	17.8823	13.2053	14.9151	15.33
941	204.099	203.092	4.217	8.55908	6.00823	6.57631	7.05
942	204.136	203.128	5.301	7.59431	2.0744	2.57566	4.08
943	204.136	203.128	5.686	21.8714	5.28393	3.04597	10.07
944	204.806	203.798	0.877	8.36704	10.3041	11.264	9.98
945	204.851	203.844	1.2	4.34479	5.35372	4.93837	4.88
946	204.851	203.844	14.695	1.05529	1.39734	1.29565	1.25
947	204.926	203.919	0.864	564.728	646.711	696.272	635.9
948	204.943	203.936	0.138	39.3035	46.6844	59.6962	48.56
949	204.943	203.936	14.73	203.2	275.377	216.716	231.76
950	205.094	204.087	1.82	16.3662	5.42468	9.00474	10.27
951	205.131	204.123	2.813	14.1205	18.6252	15.7792	16.17
952	205.828	456.654	0.813	9.02519	9.36087	7.53636	8.64
953	205.931	204.924	0.828	492.918	579.064	452.208	508.06
954	205.953	204.946	6.127	100.769	36.4942	12.9321	50.07
955	205.953	204.946	5.282	31.7218	15.1532	5.67265	17.52
956	205.953	204.946	6.873	276.712	18.4931	7.72208	100.98
957	205.953	204.946	7.582	9.93465	1.57007	0.629585	4.04
958	206.018	205.011	5.666	5.46244	7.72893	6.63078	6.61
959	206.032	205.025	14.518	4.72516	9.05971	7.42094	7.07
960	206.042	205.035	0.931	42.4481	24.6838	27.6458	31.59
961	206.042	205.035	1.332	149.204	132.434	109.893	130.51
962	206.068	205.061	5.455	0.268339	0.322555	0.284532	0.29
963	206.076	205.069	5.057	2.93011	2.40273	2.50334	2.61
964	206.093	205.086	5.437	3.7574	5.26083	5.01057	4.68
965	206.094	205.086	5.981	8.34437	16.4187	13.2234	12.66
966	206.097	205.09	5.591	100.504	46.4624	72.8332	73.27
967	206.13	205.123	9.485	20.0783	22.0257	23.9375	22.01
968	206.166	205.159	14.552	18.5154	28.1534	22.0481	22.91
969	206.166	205.159	11.207	8.54617	12.2106	8.89354	9.88
970	206.846	205.839	14.711	1.13533	1.39734	1.42446	1.32
971	206.846	205.839	0.889	2.54298	3.23383	3.32848	3.04
972	206.846	205.839	3.449	4.82922	5.27479	5.70879	5.27
973	206.848	251.846	0.878	1.47894	1.77011	1.87535	1.71
974	206.942	205.935	14.598	4.87522	5.60563	3.96632	4.82
975	206.948	205.94	4.221	0.610997	0.76527	0.684206	0.69
976	207.064	206.057	8.019	1.4272	0.31211	0.318999	0.69
977	207.089	206.082	4.818	8.31524	5.91738	4.76862	6.33
978	207.089	206.082	4.177	22.839	6.46426	7.58601	12.3
979	207.1	206.093	9.653	1.04067	1.27037	1.126	1.15
980	207.831	206.824	14.645	5.61586	4.33967	4.54067	4.83
981	207.915	206.908	0.891	154.413	169.5	71.7573	131.89
982	207.915	206.908	0.767	45.8216	47.4157	20.6998	37.98
983	207.974	206.967	0.884	27.0363	34.5225	32.1277	31.23
984	208.005	206.998	8.17	6.19873	6.59921	7.84413	6.88
985	208.019	207.012	4.733	1729.91	1559.71	1364.84	1551.48
986	208.076	207.069	4.232	10.9903	10.1289	9.77264	10.3
987	208.076	207.069	3.549	11.2449	11.5688	7.44022	10.08
988	208.076	207.069	3.011	6.80934	2.36834	5.11708	4.76
989	208.146	207.139	7.991	20.2191	20.6227	19.8798	20.24
990	208.843	207.836	14.7	1.00647	0.871897	1.33213	1.07
991	208.844	207.836	3.459	4.97805	5.67782	4.78015	5.15
992	208.844	207.836	0.173	54.1756	3.11957	77.3202	44.87
993	208.925	207.918	0.176	27.8586	1.82994	31.601	20.43
994	208.925	207.918	14.653	296.56	343.267	299.324	313.05
995	208.938	207.931	14.604	67.5501	66.0709	100.368	78
996	208.967	207.96	5.869	1.87383	2.87174	2.23054	2.33
997	209.022	208.015	4.721	168.642	147.029	126.585	147.42
998	209.043	208.036	5.906	5.96077	1.58496	0.928253	2.82
999	209.043	208.036	7.337	2.04562	0.425792	0.384783	0.95
1000	209.068	208.061	5.036	11.8049	22.4747	6.06778	13.45
1001	209.068	208.061	4.606	161.217	43.2484	66.2759	90.25
1002	209.068	208.061	2.884	17.9688	11.0763	18.3984	15.81
1003	209.068	208.061	3.652	6.68345	3.31902	4.34474	4.78
1004	209.105	208.097	9.462	8.22275	15.0093	9.87649	11.04
1005	209.852	208.845	0.82	8.7405	21.6319	12.4705	14.28
1006	209.855	208.847	14.619	18.0405	24.7682	29.854	24.22
1007	209.912	208.905	0.747	30.2046	4.76329	4.35143	13.11
1008	209.938	208.931	15.371	2.60267	2.45634	2.91889	2.66
1009	209.98	208.973	0.968	315.469	138.968	79.9983	178.15
1010	209.98	208.973	1.232	728.293	464.935	333.911	509.05
1011	210.064	209.056	5.362	0.897435	11.4042	6.43392	6.25
1012	210.086	209.079	5.359	36.6733	43.2387	40.4094	40.11
1013	210.092	209.085	7.561	5.7604	2.12801	8.01348	5.3
1014	210.092	209.085	3.46	63.2434	58.5975	55.6425	59.16
1015	210.092	209.085	3.896	72.5639	35.6238	41.534	49.91
1016	210.125	209.118	7.249	3.0108	6.03457	5.10635	4.72
1017	210.125	209.118	5.261	1.30401	3.46937	2.23074	2.33
1018	210.888	209.881	14.706	1.49691	2.38183	2.10886	2
1019	210.956	209.948	0.837	18065.6	14603.8	6834.48	13168
1020	210.956	209.949	10.134	23.0412	38.1855	67.346	42.86
1021	211.047	210.04	3.903	4.79422	2.62222	0.828667	2.75
1022	211.084	210.077	8.713	3.54623	3.95686	4.082	3.86
1023	211.084	210.077	3.96	13.8027	10.5998	6.62316	10.34
1024	211.849	210.842	0.969	8.54725	11.3322	10.6106	10.16
1025	211.849	210.842	0.829	9.5559	24.1848	11.9133	15.22
1026	211.851	468.7	0.81	6.46092	6.70122	5.3951	6.19
1027	211.87	210.863	14.631	8.28936	10.4072	10.0545	9.58
1028	211.891	210.884	14.725	30.095	12.496	12.9184	18.5
1029	211.947	210.94	1.103	170.068	156.786	146.663	157.84
1030	211.947	210.94	0.729	837.137	678.322	490.671	668.71
1031	211.956	210.949	0.792	7.19285	1297.73	665.964	656.96
1032	212.025	211.018	4.067	0.489791	64.6737	9.8749	25.01
1033	212.025	211.018	4.747	0.243642	20.4838	4.49346	8.41
1034	212.05	211.043	5.247	47.6641	31.9033	31.8388	37.14
1035	212.052	469.101	5.225	0.344662	0.396452	0.380081	0.37
1036	212.053	211.046	0.352	2.57182	19.6988	4.26146	8.84
1037	212.054	211.046	5.217	3.44885	5.67776	3.8021	4.31
1038	212.102	211.095	7.908	21.7911	26.7053	25.1614	24.55
1039	212.104	211.097	5.139	17.4059	6.30524	7.08767	10.27
1040	212.104	211.097	6.487	42.8461	21.5383	30.7886	31.72
1041	212.141	211.133	8.845	7.6827	9.16111	8.03002	8.29
1042	212.141	211.133	7.385	25.4847	92.3036	44.1654	53.98
1043	212.141	211.133	7.747	59.0329	81.7143	80.1839	73.64
1044	212.141	211.134	6.798	31.3836	4.21926	6.54837	14.05
1045	212.177	211.17	10.612	0.266819	0.315748	0.400539	0.33
1046	213.846	212.839	0.82	8.59942	8.91926	7.18083	8.23
1047	213.848	472.695	0.798	7.24415	6.76424	5.90352	6.64
1048	213.872	212.864	1.004	19.3939	25.5081	23.6604	22.85
1049	213.881	212.874	0.748	3.58776	3.72756	3.40526	3.57
1050	213.884	212.877	1.147	35.1453	46.2253	42.877	41.42
1051	213.884	212.877	0.914	13.4076	18.8433	19.2517	17.17
1052	213.886	212.879	14.637	69.9474	98.315	70.7574	79.67
1053	213.886	212.879	14.807	15.5729	6.75316	9.54069	10.62
1054	213.893	212.886	0.882	8.31508	11.2158	11.1925	10.24
1055	213.894	212.886	0.76	6.86725	6.59941	5.55509	6.34
1056	214.03	213.022	4.033	0.565149	0.488326	1.20153	0.75
1057	214.063	213.055	5.622	1.68247	3.95221	2.86727	2.83
1058	214.066	213.059	5.414	122.453	110.327	90.4598	107.75
1059	214.074	213.067	9.139	9.03267	10.8781	8.40064	9.44
1060	214.099	213.092	8.381	23.7599	70.8534	32.2619	42.29
1061	214.099	213.092	8.219	164.592	201.088	191.861	185.85
1062	214.099	213.092	8.453	41.476	76.2777	32.2619	50.01
1063	214.12	213.113	5.934	42.435	22.1521	20.2655	28.28
1064	214.12	213.113	6.177	11.9639	8.73925	7.19977	9.3
1065	214.12	213.113	6.417	47.8062	10.8367	16.5636	25.07
1066	214.12	213.113	5.498	19.4494	8.42881	1.55904	9.81
1067	214.12	213.113	4.105	66.6618	81.4143	84.7929	77.62
1068	214.131	213.124	4.501	216.482	53.9472	77.11	115.85
1069	214.156	213.149	7.444	6.64577	4.12927	4.2841	5.02
1070	214.156	213.149	8.529	11.694	48.4196	17.033	25.72
1071	214.157	213.149	6.831	9.82458	16.4861	10.5612	12.29
1072	214.157	213.149	7.862	2.21101	2.87013	2.93991	2.67
1073	214.193	213.185	11.629	16.8337	19.6083	17.9028	18.11
1074	214.876	213.868	0.823	3.02058	3.13292	2.52229	2.89
1075	214.88	213.873	14.61	5.02867	4.95189	3.82611	4.6
1076	214.894	213.887	0.19	29.4679	33.901	34.1198	32.5
1077	214.971	213.963	4.45	39.5144	48.3439	47.8234	45.23
1078	215.04	214.033	3.679	14.7763	13.8887	10.7689	13.14
1079	215.058	214.051	8.533	5.73776	9.07798	4.01176	6.28
1080	215.152	214.144	5.631	65.055	43.277	34.1379	47.49
1081	215.827	214.82	14.605	1.13989	0.646114	0.769653	0.85
1082	215.865	214.858	14.627	104.692	114.45	123.63	114.26
1083	215.866	214.859	14.457	62.337	84.472	70.3792	72.4
1084	215.866	214.859	13.693	172.889	420.905	410.33	334.71
1085	215.866	214.859	13.938	1669.28	1800.18	2021.29	1830.25
1086	215.866	214.859	14.187	515.826	5.4967	12.9815	178.1
1087	215.869	214.861	1.002	22.2674	29.2875	27.1661	26.24
1088	215.887	214.879	0.976	35.9794	36.5901	15.0273	29.2
1089	215.887	214.88	14.745	70.7883	17.7833	35.2393	41.27
1090	215.887	214.88	0.144	31.888	39.3571	39.4542	36.9
1091	215.889	476.776	14.728	26.7849	41.271	34.5036	34.19
1092	215.891	214.883	0.763	7.83392	7.52535	6.38414	7.25
1093	215.898	214.891	0.829	7.96371	8.25991	6.64998	7.62
1094	215.898	214.891	0.959	7.64087	9.80693	9.26131	8.9
1095	215.918	214.911	14.564	198.715	253.794	224.885	225.8
1096	215.931	430.854	14.619	0.924476	2.57145	1.15824	1.55
1097	215.933	214.925	14.625	3.11951	4.52106	4.46721	4.04
1098	215.974	214.967	8.273	25.7962	0.308646	0.299993	8.8
1099	215.974	214.967	6.363	4.16959	1.31825	0.899048	2.13
1100	216.017	215.009	14.519	134.04	1218.97	879.478	744.16
1101	216.039	215.032	0.918	12.6016	15.4375	15.9336	14.66
1102	216.099	215.092	4.146	24.1384	28.208	11.8443	21.4
1103	216.099	215.092	5.5	23.4519	9.98752	9.14791	14.2
1104	216.136	215.128	6.653	172.685	216.292	193.446	194.14
1105	216.136	215.128	4.725	10.4893	12.8063	14.0049	12.43
1106	216.136	215.128	8.093	17.5995	13.8468	12.3426	14.6
1107	216.147	215.14	1.928	4.94796	17.8649	7.97811	10.26
1108	216.172	215.165	9.086	164.702	202.931	191.714	186.45
1109	216.172	215.165	7.477	22.8856	30.233	27.4175	26.85
1110	216.172	215.165	8.158	8.56461	9.19759	8.77529	8.85
1111	216.172	215.165	8.497	5.62164	6.45723	6.26374	6.11
1112	216.866	215.859	13.924	160.701	265.403	150.997	192.37
1113	216.869	215.862	1.329	11.3347	14.2709	13.1774	12.93
1114	216.869	215.862	1.027	20.7749	27.3244	25.3452	24.48
1115	216.875	215.868	3.424	2.36074	4.8847	1.98704	3.08
1116	216.875	215.868	14.622	7.55641	6.0211	6.3502	6.64
1117	216.894	215.886	1.751	15.3355	11.9619	6.35523	11.22
1118	217.056	216.048	4.394	20.0283	35.604	25.9707	27.2
1119	217.094	216.087	2.985	3.15969	1.20249	1.03498	1.8
1120	217.86	216.853	13.615	717.585	631.646	2417.65	1255.63
1121	217.86	216.853	14.312	568.572	923.244	592.585	694.8
1122	217.86	216.853	13.937	5681.22	5059.4	5328.85	5356.49
1123	217.878	216.871	1.64	0.941994	1.14461	1.0845	1.06
1124	217.904	216.896	1.09	926.267	1197.4	984.433	1036.03
1125	217.915	434.823	1.265	7.72263	10.6935	8.97815	9.13
1126	217.916	216.909	1.095	23041.8	29741.8	43489.4	32091
1127	217.916	216.909	1.302	1218.8	579.942	27.3966	608.71
1128	217.924	434.841	1.043	10.1034	13.2886	12.3261	11.91
1129	217.925	216.917	1.407	21.3812	6.64517	5.59221	11.21
1130	217.925	216.918	1.073	362.68	540.459	491.459	464.87
1131	217.933	216.926	14.574	4.17303	5.66573	5.71348	5.18
1132	217.935	216.928	0.86	18.4649	18.1131	16.3119	17.63
1133	217.935	216.928	0.933	21.8687	45.829	29.689	32.46
1134	217.944	216.937	14.564	4.41443	3.75629	2.33643	3.5
1135	217.953	216.946	5.191	1.95344	0.533408	0.513441	1
1136	217.953	216.946	6.3	0.946315	0.47387	0.420531	0.61
1137	217.953	216.946	6.658	0.240678	0.300548	0.272474	0.27
1138	217.953	216.946	6.76	0.221174	0.265271	0.235925	0.24
1139	217.998	216.991	3.98	3.07499	2.42681	1.46751	2.32
1140	217.998	216.991	14.792	12.1677	13.6511	11.6038	12.47
1141	218.02	217.013	15.785	5.21784	6.7021	5.64654	5.86
1142	218.043	217.035	2.839	17.731	7.59363	12.2901	12.54
1143	218.049	217.042	5.249	1.60898	24.8466	1.91253	9.46
1144	218.105	217.098	9.361	84.9632	112.115	98.2758	98.45
1145	218.106	263.104	9.367	0.555871	0.845013	0.951054	0.78
1146	218.115	217.108	4.846	41.6439	17.3242	14.2398	24.4
1147	218.126	217.119	2.563	27.9352	47.9854	44.2568	40.06
1148	218.151	217.144	7.559	199.437	237.847	228.726	222
1149	218.872	217.865	3.421	0.940087	1.05851	1.00172	1
1150	218.872	217.865	14.606	3.16287	3.84861	2.3288	3.11
1151	218.873	217.865	0.224	15.5631	4.23703	3.90886	7.9
1152	218.891	217.884	1.781	3.33529	3.05799	1.78424	2.73
1153	218.917	217.91	0.839	9.75162	10.1143	8.14295	9.34
1154	218.92	217.913	1.056	392.93	60.8289	336.346	263.37
1155	218.92	217.913	1.326	24.2609	6.77504	17.0191	16.02
1156	218.996	217.989	5.87	38.6025	48.2744	49.6987	45.53
1157	219.004	217.997	15.287	5.6539	6.74886	0.602309	4.34
1158	219.056	218.049	3.695	0.389534	17.7701	0.314579	6.16
1159	219.11	218.103	2.816	242.007	167.197	124.97	178.06
1160	219.861	218.853	14.579	5.08157	6.27749	5.66724	5.68
1161	219.876	218.868	14.633	35.2234	54.4914	49.8981	46.54
1162	219.881	218.873	0.789	90.0041	118.929	94.1335	101.02
1163	219.881	218.874	1.001	19.4873	25.631	23.7744	22.96
1164	219.969	218.961	6.874	1.29004	0.91713	1.15149	1.12
1165	219.969	218.961	5.981	15.3442	5.51695	3.19163	8.02
1166	219.969	218.962	5.354	106.854	5.81523	5.30143	39.32
1167	219.969	218.962	5.726	20.3287	1.13654	0.928406	7.46
1168	220.073	219.066	5.973	11.9768	10.7416	12.6394	11.79
1169	220.084	219.077	2.607	5.77167	11.883	0.790736	6.15
1170	220.094	219.087	3.279	33.0718	19.6342	17.0518	23.25
1171	220.182	219.175	12.027	37.5769	52.6583	34.5476	41.59
1172	220.182	219.175	11.591	17.6274	21.873	22.584	20.69
1173	220.852	219.845	0.567	0.835905	2.01767	1.4588	1.44
1174	220.852	219.845	14.711	5.45209	4.44281	4.76541	4.89
1175	220.901	219.893	0.868	40.1689	28.156	26.6645	31.66
1176	221.002	219.994	1.231	1.86593	3.15024	2.1739	2.4
1177	221.069	220.061	4.529	3.27826	6.7328	6.71066	5.57
1178	221.072	220.064	3.86	0.388545	3.84614	1.02769	1.75
1179	221.072	220.064	3.372	6.87557	24.7301	6.359	12.65
1180	221.08	220.072	6.935	0.832486	0.966833	0.836074	0.88
1181	221.116	220.109	10.315	1.13429	0.834661	0.784618	0.92
1182	221.116	220.109	10.202	1.1587	1.26951	1.13617	1.19
1183	221.153	220.146	8.375	18.0739	6.6875	11.8597	12.21
1184	221.841	220.834	0.884	41.4891	8.85053	8.70153	19.68
1185	221.86	220.853	14.712	1.01537	1.75119	2.49698	1.75
1186	221.875	220.868	14.635	45.2779	63.1894	59.4178	55.96
1187	221.876	266.874	14.607	27.4252	28.3961	40.4206	32.08
1188	222.035	221.027	5.543	3772.64	7257.31	3426.33	4818.76
1189	222.035	221.027	5.355	4390.51	7257.31	4173.42	5273.74
1190	222.037	221.03	0.877	9.1945	13.5577	6.74216	9.83
1191	222.089	221.082	7.483	604.703	586.188	640.301	610.4
1192	222.089	221.081	5.518	3.59759	4.12221	3.83258	3.85
1193	222.093	221.085	4.111	18.0869	13.5454	11.8869	14.51
1194	222.101	221.094	4.259	0.762406	0.721084	0.785101	0.76
1195	222.125	221.118	7.597	20.145	25.426	18.171	21.25
1196	222.125	221.118	5.2	2.65263	4.78173	2.36954	3.27
1197	222.138	221.131	8.113	21.2921	1.9023	1.76616	8.32
1198	222.161	221.154	8.371	30.8385	12.3826	22.9697	22.06
1199	222.162	221.154	10.451	45.2995	62.8468	66.5913	58.25
1200	222.849	221.842	0.571	1.39205	2.8033	2.38761	2.19
1201	222.91	221.903	14.733	1.0838	3.46557	1.02815	1.86
1202	223.037	222.03	2.383	0.824647	0.543668	0.701305	0.69
1203	223.038	222.031	5.557	456.943	902.413	791.07	716.81
1204	223.038	222.031	5.349	569.787	1010.49	898.457	826.25
1205	223.059	222.052	6.595	38.3201	13.8986	11.2673	21.16
1206	223.059	222.052	8.132	15.3474	3.68086	3.36491	7.46
1207	223.084	222.077	4.255	1.87149	1.67761	1.79516	1.78
1208	223.822	222.814	0.854	10.8536	11.2573	10.2679	10.79
1209	223.837	222.829	0.878	3.971	5.04981	5.19762	4.74
1210	223.837	222.83	1.209	3.88669	4.89354	4.51858	4.43
1211	223.857	222.85	14.72	3.04498	4.85488	2.18582	3.36
1212	223.87	222.863	14.767	60.5175	76.2504	80.3428	72.37
1213	223.901	222.893	1.003	17.2731	22.7186	21.073	20.35
1214	223.901	222.893	0.756	55.1909	3.45297	13.2927	23.98
1215	223.91	222.903	0.757	2.93704	3.0894	2.3935	2.81
1216	223.919	222.912	7.964	56.9689	2.61477	0.535573	20.04
1217	223.922	222.915	0.967	6.95211	8.92291	8.63036	8.17
1218	223.985	222.977	3.974	5.17186	4.0989	3.83019	4.37
1219	224.035	223.028	5.464	2.87184	3.13074	4.28532	3.43
1220	224.035	223.028	7.851	46.5268	53.9549	48.2283	49.57
1221	224.035	223.028	5.821	6.60198	6.8597	7.07342	6.85
1222	224.035	223.028	0.224	33.7665	2.04053	1.88249	12.56
1223	224.047	223.04	7.63	0.411668	0.374508	0.33911	0.38
1224	224.079	223.072	3.654	31.2365	10.9145	15.0406	19.06
1225	224.102	223.095	6.021	16.4457	19.7449	20.3615	18.85
1226	224.104	223.097	5.845	8.69756	17.6244	9.26678	11.86
1227	224.141	223.133	7.662	9.1033	7.11153	8.47184	8.23
1228	224.141	223.134	8.018	11.6285	17.7845	16.7771	15.4
1229	224.141	223.134	7.192	10.1741	16.1882	15.2767	13.88
1230	224.822	223.815	0.941	13.2911	17.1342	16.043	15.49
1231	224.906	223.899	0.81	3.38146	3.50723	2.82364	3.24
1232	225.035	224.027	5.438	38.3307	38.5802	32.0137	36.31
1233	225.063	224.056	4.391	170.861	23.5442	37.5999	77.34
1234	225.074	224.067	5.437	8.51401	0.56635	0.54129	3.21
1235	225.1	224.092	4.285	0.487733	0.619539	0.538478	0.55
1236	225.819	224.812	0.765	4.49372	4.72684	3.66209	4.29
1237	225.826	224.819	0.812	16.105	16.9425	18.4835	17.18
1238	225.834	224.826	0.883	5.72883	7.95455	7.82063	7.17
1239	225.856	224.849	14.606	6.44011	8.03585	5.01207	6.5
1240	225.898	224.89	0.985	13.8245	18.1828	16.8658	16.29
1241	225.926	450.844	14.606	44.9852	32.0319	33.4795	36.83
1242	225.928	224.921	0.159	1.76449	2.11069	60.4003	21.43
1243	225.928	224.921	14.594	1.17115	0.456235	1.05424	0.89
1244	226.014	225.007	4.705	2.86103	9.99054	1.56396	4.81
1245	226.056	225.049	9.29	27.4143	42.7925	33.6616	34.62
1246	226.058	225.051	3.199	9.32476	11.6503	9.50264	10.16
1247	226.058	225.051	4.67	0.435002	2.32789	0.443594	1.07
1248	226.066	225.059	5.824	871.865	820.232	672.071	788.06
1249	226.084	225.077	5.033	6.98139	4.32453	3.61773	4.97
1250	226.12	225.113	6.603	34.056	13.4987	14.66	20.74
1251	226.12	225.113	6.432	15.7437	6.98863	14.66	12.46
1252	226.156	225.149	7.688	4.57165	6.47624	5.6171	5.55
1253	226.156	225.149	9.272	148.617	199.607	171.332	173.19
1254	226.156	225.149	8.266	17.6591	5.40747	15.0073	12.69
1255	226.157	225.149	6.034	25.6173	31.7669	22.6722	26.69
1256	226.168	225.16	3.561	11319	222.794	26.6138	3856.14
1257	226.193	225.185	11.62	38.7111	61.4625	38.3887	46.19
1258	226.819	225.812	0.875	10.1604	10.5383	9.6121	10.1
1259	226.904	225.897	0.265	1.58592	1.91431	3.76702	2.42
1260	226.904	225.897	14.587	7.73863	14.7176	6.97748	9.81
1261	227.034	226.027	5.357	121.375	161.031	137.869	140.09
1262	227.04	226.032	3.823	0.162422	0.185921	0.172557	0.17
1263	227.042	226.035	4.878	0.213575	0.292201	0.233371	0.25
1264	227.189	226.181	8.745	35.8929	9.70008	9.54846	18.38
1265	227.189	226.181	9.222	7.54719	2.32827	3.4743	4.45
1266	227.886	226.879	0.834	6.51721	6.75961	5.44211	6.24
1267	227.916	226.909	7.021	2.03454	2.14531	2.18346	2.12
1268	227.973	226.966	14.563	200.409	250.081	265.222	238.57
1269	227.973	226.966	0.735	2045.69	2845.25	2220.15	2370.37
1270	228.024	227.017	1.333	2.77056	3.55159	3.28435	3.2
1271	228.04	227.032	3.948	0.81001	0.901825	0.822028	0.84
1272	228.04	227.033	1.237	0.879275	1.15005	1.02941	1.02
1273	228.074	227.067	1.508	23.0942	12.1132	14.752	16.65
1274	228.082	227.074	6.062	214.894	132.714	89.2469	145.62
1275	228.099	227.092	5.56	78.7726	33.6753	32.6359	48.36
1276	228.136	227.128	6.954	62.4912	54.117	45.151	53.92
1277	228.136	227.128	7.55	19.02	19.2432	18.2323	18.83
1278	228.136	227.128	6.188	11.3799	13.6708	1.89052	8.98
1279	228.147	227.14	3.15	16.7833	20.4259	20.7736	19.33
1280	228.172	227.165	8.97	23.487	28.7199	28.2067	26.8
1281	228.208	227.201	13.063	5.19005	6.39285	4.13806	5.24
1282	228.209	227.201	12.433	53.3294	57.8792	47.0052	52.74
1283	228.912	227.905	3.427	0.612224	0.757376	0.653222	0.67
1284	228.938	227.93	1.056	191.172	198.927	97.0579	162.39
1285	228.947	227.94	0.842	14.0082	14.5293	11.6974	13.41
1286	229.077	228.069	6.882	0.79046	0.473005	0.425194	0.56
1287	229.077	228.07	5.303	11.4946	0.294836	1.10468	4.3
1288	229.095	228.088	3.061	1.43149	0.703096	0.677825	0.94
1289	229.131	228.124	3.863	0.542496	0.665292	0.598842	0.6
1290	229.131	228.124	3.637	1.13222	0.479281	0.435464	0.68
1291	229.132	228.124	4.207	1.06365	0.198121	0.545741	0.6
1292	229.133	517.28	4.2	0.246799	0.284782	0.255648	0.26
1293	229.167	228.16	6.221	218.939	127.628	84.7103	143.76
1294	229.82	228.813	0.817	7.29232	7.56355	6.08935	6.98
1295	229.836	228.829	14.637	11.251	12.6609	10.6877	11.53
1296	229.845	228.838	0.969	11.448	15.0571	13.9664	13.49
1297	229.858	228.851	0.918	4.12428	4.13471	4.73171	4.33
1298	229.858	228.851	1.129	37.5862	49.4357	45.8548	44.29
1299	229.866	458.724	0.904	9.0522	11.4574	12.2879	10.93
1300	229.868	228.86	0.893	43.8065	66.5868	68.0088	59.47
1301	229.956	228.949	0.883	23.7868	17.244	17.0137	19.35
1302	229.973	228.966	1.3	30.6673	15.6232	10.2687	18.85
1303	229.992	228.984	5.177	0.416148	0.476486	0.45244	0.45
1304	230.032	229.025	4.913	1.53136	1.77978	2.0977	1.8
1305	230.058	229.05	6.476	3.77058	5.62456	3.87033	4.42
1306	230.115	229.108	5.099	6.93096	2.42268	10.8459	6.73
1307	230.151	229.144	7.257	37.4755	53.9959	36.6078	42.69
1308	230.151	229.144	7.54	6.57687	7.32408	6.92042	6.94
1309	230.151	229.144	6.116	14.8585	0.909525	1.15065	5.64
1310	230.151	229.144	5.686	16.6671	3.92534	11.9408	10.84
1311	230.151	229.144	7.027	6.81189	6.37956	4.38747	5.86
1312	230.163	229.155	3.088	10.1808	23.9974	13.2013	15.79
1313	230.163	229.155	2.9	11.172	32.9314	16.2736	20.13
1314	230.188	229.181	9.805	13.8803	14.7979	9.14374	12.61
1315	230.188	229.181	8.115	11.7259	7.90522	10.7958	10.14
1316	230.881	229.874	0.247	3.60024	40.6391	18.102	20.78
1317	230.923	229.916	14.618	10.0877	8.63889	6.83174	8.52
1318	231.889	230.882	14.737	27.9251	26.6968	22.1608	25.59
1319	231.916	230.908	14.592	129.79	138.52	136.356	134.89
1320	231.962	230.955	1.24	10.7795	9.19697	5.88015	8.62
1321	231.969	230.961	6.572	1.00587	0.52897	0.469116	0.67
1322	232.003	230.996	4.398	3.74366	10.5817	4.81905	6.38
1323	232.094	231.087	4.578	4.36043	5.63075	9.93597	6.64
1324	232.131	231.123	5.132	15.0805	10.5629	13.3307	12.99
1325	232.131	231.123	4.273	22.5208	36.131	32.1868	30.28
1326	232.167	231.16	7.438	5.49712	1.44801	1.35293	2.77
1327	232.167	231.16	7.222	2.97595	3.51488	6.16776	4.22
1328	232.817	231.81	0.962	8.54997	11.3358	10.6139	10.17
1329	232.819	524.653	0.974	10.2559	13.4892	12.5121	12.09
1330	232.938	231.931	14.508	92.757	62.364	56.9042	70.68
1331	232.95	231.943	0.821	2777.71	3057.85	2204.77	2680.11
1332	233.009	232.001	7.271	0.257121	0.307262	0.281755	0.28
1333	233.066	232.059	2.369	17.3642	13.6759	13.9568	15
1334	233.089	232.082	2.956	11.6045	6.07437	5.21108	7.63
1335	233.09	232.082	3.443	4.18364	15.9209	3.96049	8.02
1336	233.116	232.109	10.269	0.522302	0.629549	0.564566	0.57
1337	233.116	232.109	10.091	0.631563	0.655441	0.599231	0.63
1338	233.851	232.843	0.785	6.81104	6.35983	5.55056	6.24
1339	233.852	278.85	0.94	8.88241	11.8629	11.2029	10.65
1340	233.89	232.883	1.062	2689.63	2968.61	3043.55	2900.6
1341	233.898	466.788	1.08	10.0434	13.2097	12.2529	11.84
1342	233.9	232.892	1.042	50.2082	66.037	61.2537	59.17
1343	233.909	232.902	0.832	16.1122	16.7115	13.4543	15.43
1344	233.922	232.914	14.603	5.35935	5.67854	4.37295	5.14
1345	233.929	232.922	0.734	1677.54	1811.01	1219.62	1569.39
1346	233.948	232.941	5.128	6.27841	0.437649	0.356688	2.36
1347	233.948	232.941	5.527	2.67256	0.446285	0.415131	1.18
1348	233.951	232.944	14.53	2.84418	1.99941	1.99976	2.28
1349	233.984	232.977	6.779	8.01902	1.94786	2.04474	4
1350	234.014	233.006	3.979	21.8569	25.4523	20.4279	22.58
1351	234.035	233.027	5.939	140.862	139.315	121.441	133.87
1352	234.037	233.03	0.872	1.54985	1.85499	1.96528	1.79
1353	234.037	233.03	1.221	1.19599	1.55214	1.41667	1.39
1354	234.056	233.049	3.753	31.0336	0.649811	2.23081	11.3
1355	234.074	233.066	1.315	3.04382	3.69676	3.40209	3.38
1356	234.074	233.066	4.016	0.216095	0.260309	0.277421	0.25
1357	234.111	233.103	8.461	2.31962	2.38731	2.53709	2.41
1358	234.162	233.154	10.509	290.187	354.39	356.685	333.75
1359	234.162	233.154	13.061	5.09699	8.48623	5.26031	6.28
1360	234.851	233.844	0.816	10.5942	9.89232	8.63356	9.71
1361	234.913	233.906	0.931	10.0051	13.3623	12.6188	12
1362	234.994	233.986	0.849	1072.95	844.829	703.911	873.9
1363	235.048	234.04	4.989	19.199	22.3558	18.009	19.85
1364	235.059	234.052	4.832	1.51107	0.861724	0.77348	1.05
1365	235.095	234.088	7.785	1.98038	2.24681	1.62391	1.95
1366	235.095	234.088	9.179	0.409093	0.486508	0.46325	0.45
1367	235.132	234.125	10.666	0.730839	1.37988	0.93574	1.02
1368	235.132	234.125	10.931	6.01258	1.46666	0.889611	2.79
1369	235.157	234.15	10.848	75.8789	88.5309	96.6702	87.03
1370	235.827	234.819	13.968	277.014	205.26	204.553	228.94
1371	235.827	234.819	14.199	89.4685	63.6148	113.925	89
1372	235.866	234.859	0.766	88.5743	69.3079	154.247	104.04
1373	235.866	234.859	0.996	31.7926	21.6562	20.0875	24.51
1374	235.876	234.869	0.874	25.4497	31.0607	26.9435	27.82
1375	235.887	234.88	1.34	9.22378	4.48878	4.38774	6.03
1376	235.942	234.935	0.639	24.3907	28.2462	22.6176	25.08
1377	236.014	235.007	4.713	13.1788	13.4037	12.5179	13.03
1378	236.046	235.039	3.134	19.7499	15.887	73.9033	36.51
1379	236.05	235.043	6.018	3992.91	3372.94	3132.91	3499.59
1380	236.079	235.072	2.526	18.9161	17.0128	15.2047	17.04
1381	236.079	235.072	1.582	2.85631	1.17757	0.742555	1.59
1382	236.104	235.097	4.753	0.194795	0.298356	0.960146	0.48
1383	236.108	235.101	4.78	10.7555	8.21393	6.56997	8.51
1384	236.125	235.118	3.139	4.27001	8.06708	7.96679	6.77
1385	236.126	235.118	3.427	23.5528	26.922	21.9591	24.14
1386	236.141	235.133	8.015	2.98418	4.17683	3.72331	3.63
1387	236.177	235.17	8.879	56.6001	19.5189	10.4202	28.85
1388	236.177	235.17	8.712	37.8522	21.6084	17.1017	25.52
1389	236.177	235.17	10.385	311.635	343.975	362.844	339.48
1390	236.177	235.17	9.107	25.1735	29.7117	26.9612	27.28
1391	236.177	235.17	7.618	27.9206	10.89	5.01362	14.61
1392	236.871	235.864	0.83	26.6276	33.6963	39.8318	33.39
1393	236.951	235.944	0.262	2.15543	2.59225	29.6717	11.47
1394	236.952	235.944	16.002	28.4128	22.6162	34.8733	28.63
1395	236.952	235.944	1.764	11.5969	8.65165	5.21794	8.49
1396	237.067	236.06	4.593	1.57109	2.49369	1.46323	1.84
1397	237.1	236.093	4.919	4.90914	3.79935	3.54899	4.09
1398	237.103	236.096	6.368	14.4262	20.8142	13.7763	16.34
1399	237.111	236.104	7.333	0.585654	0.69698	0.629852	0.64
1400	237.111	236.104	6.844	23.4396	0.563057	0.483639	8.16
1401	237.112	236.105	8.371	76.0701	41.425	55.0342	57.51
1402	237.845	236.838	0.774	1.5757	2.38307	1.53591	1.83
1403	237.863	236.856	1.051	25.3876	58.0671	30.9726	38.14
1404	237.873	236.866	0.779	8.74248	8.16331	7.12456	8.01
1405	237.963	236.956	1.467	7.21831	2.63383	2.62538	4.16
1406	237.973	236.965	1.481	2.31739	2.55148	2.40733	2.43
1407	237.976	236.968	1.463	151.192	50.9527	49.8241	83.99
1408	238.001	236.993	6.392	60.4042	88.8484	69.3196	72.86
1409	238.03	237.022	4.14	4.46818	5.29208	5.03767	4.93
1410	238.068	237.061	1.293	7.48834	8.4318	8.30684	8.08
1411	238.084	237.076	5.366	2.23115	56.8061	31.3608	30.13
1412	238.084	237.076	5.21	16.0839	20.8839	20.8615	19.28
1413	238.12	237.113	4.709	1.6831	2.45692	3.54739	2.56
1414	238.12	237.113	5.433	17.5883	23.3665	20.7814	20.58
1415	238.12	237.113	4.108	2.5836	1.91129	1.70883	2.07
1416	238.157	237.149	8.276	8.80467	11.508	10.2992	10.2
1417	238.157	237.149	7.858	21.0305	7.68278	4.07649	10.93
1418	239.028	238.021	1.755	9.54391	1.02769	0.618804	3.73
1419	239.042	238.035	2.934	0.585125	0.706958	0.631586	0.64
1420	239.841	238.834	14.648	38.6713	35.7123	39.2494	37.88
1421	239.843	284.841	14.63	5.76013	3.61331	4.58696	4.65
1422	239.886	238.878	1.408	63.2924	85.4872	16.6289	55.14
1423	239.886	238.879	0.739	811.784	640.025	479.573	643.79
1424	239.886	238.879	1.015	544.268	551.463	524.962	540.23
1425	239.898	238.891	0.758	1862.52	1594.07	1633.52	1696.71
1426	239.898	238.891	0.989	5232.67	5748.77	5506.55	5496
1427	239.908	238.9	0.968	1002.6	1050.25	904.491	985.78
1428	239.92	238.912	11.597	1.586	2.71399	2.8424	2.38
1429	239.92	238.913	7.146	2.65448	1.98782	0.471861	1.7
1430	239.921	478.835	7.15	31.9972	0.480714	0.424664	10.97
1431	239.938	238.931	14.518	77.6671	102.147	143.619	107.81
1432	240.045	239.038	4.36	7.15845	4.88512	5.16515	5.74
1433	240.066	239.059	0.277	209.119	274.216	2.45608	161.93
1434	240.067	239.059	12.409	12.7782	23.3369	15.9543	17.36
1435	240.067	239.059	7.85	242.063	238.345	162.907	214.44
1436	240.074	239.067	3.145	2.52484	3.09406	2.65516	2.76
1437	240.074	239.067	10.295	5.58976	12.6844	11.0991	9.79
1438	240.074	239.067	8.937	0.863716	5.07394	3.12763	3.02
1439	240.082	239.075	6.531	132.464	136.738	156.451	141.88
1440	240.115	239.107	8.298	13.9124	16.7313	16.8035	15.82
1441	240.136	239.128	9.579	11.6633	12.2153	12.2776	12.05
1442	240.136	239.129	8.587	13.4402	12.1522	13.4668	13.02
1443	240.136	239.128	8.892	94.743	80.3929	73.4037	82.85
1444	240.136	239.129	6.978	5.20818	11.1146	14.0264	10.12
1445	240.136	239.129	7.349	74.4414	16.351	7.20569	32.67
1446	240.136	239.129	4.743	5.97183	3.63564	3.15605	4.25
1447	240.147	239.14	3.7	9.55586	1.27192	0.841632	3.89
1448	240.147	239.14	3.191	0.976464	0.767268	1.07667	0.94
1449	240.147	239.14	3.946	6.51027	0.992607	1.33077	2.94
1450	240.147	239.14	2.613	18.4267	1.59022	1.59024	7.2
1451	240.172	239.165	9.226	4.57468	17.4663	15.4104	12.48
1452	240.172	239.165	7.894	34.7043	4.63207	43.5524	27.63
1453	240.172	239.165	6.861	30.3718	33.0682	28.1651	30.54
1454	240.209	239.201	12.225	17.5075	17.0891	17.5835	17.39
1455	240.891	239.884	0.93	22.4644	29.4815	29.0752	27.01
1456	240.903	239.896	0.873	118.015	144.732	121.517	128.09
1457	240.913	239.906	0.859	7.05041	6.78415	5.88735	6.57
1458	241.033	240.026	5.727	0.942479	1.06224	1.0169	1.01
1459	241.05	240.043	5.459	1106.22	1542.11	1225.1	1291.14
1460	241.085	240.078	10.028	1.26167	0.819559	0.251204	0.78
1461	241.167	240.16	5.664	6.91618	4.74246	2.85176	4.84
1462	241.836	240.829	14.658	33.8377	35.6052	37.3427	35.6
1463	241.857	240.849	1.041	185.808	190.257	202.358	192.81
1464	241.921	240.913	6.592	1.10521	0.708844	0.469169	0.76
1465	242.045	241.038	5.067	15.7062	19.893	17.0641	17.55
1466	242.054	241.046	4.359	1.22888	3.84774	1.50315	2.19
1467	242.08	241.073	5.294	70.0083	41.0255	61.8078	57.61
1468	242.082	241.075	5.015	59.3611	0.391422	87.4293	49.06
1469	242.09	241.083	2.489	459.819	258.855	287.584	335.42
1470	242.097	241.09	7.137	91.1595	89.2783	70.6235	83.69
1471	242.115	241.108	5.211	17.339	17.4845	15.2362	16.69
1472	242.115	241.108	4.617	7.90702	4.32557	10.7385	7.66
1473	242.126	241.119	4.113	0.761182	0.944748	0.73339	0.81
1474	242.152	241.144	8.331	64.4636	63.5423	60.6949	62.9
1475	242.152	241.144	7.496	12.2106	13.6555	5.74312	10.54
1476	242.152	241.144	5.162	41.1054	54.6804	38.4856	44.76
1477	242.163	241.155	2.788	15.1954	0.941532	0.854643	5.66
1478	242.163	241.155	3.432	13.694	0.749445	0.675677	5.04
1479	242.163	241.156	2.031	8.6894	2.04426	1.90485	4.21
1480	242.188	241.181	9.945	6.66977	1.73432	4.03451	4.15
1481	242.188	241.181	9.7	34.5526	52.4661	41.8872	42.97
1482	242.224	241.217	13	19.1075	21.2642	11.4253	17.27
1483	242.224	241.217	12.823	13.1482	14.1306	13.2776	13.52
1484	242.846	241.839	14.593	0.322321	0.429097	0.426752	0.39
1485	242.906	241.899	0.953	213.377	276.565	6.68816	165.54
1486	242.927	241.92	2.402	0.544625	0.772989	0.70351	0.67
1487	243.087	242.08	0.776	137.086	255.632	275.462	222.73
1488	243.089	242.082	9.175	16.257	22.5367	19.011	19.27
1489	243.147	242.14	4.208	120.911	1.34609	0.587187	40.95
1490	243.183	242.176	6.791	1256.36	698.288	497.191	817.28
1491	243.808	242.8	14.681	30.2056	36.9922	25.3119	30.84
1492	243.879	242.872	0.753	3.13454	3.25668	2.97509	3.12
1493	243.88	242.872	1.036	20.7296	27.2649	25.29	24.43
1494	243.951	242.943	14.587	205.405	248.093	263.227	238.91
1495	243.996	242.988	5.703	42.5692	3.24146	6.34209	17.38
1496	244.025	243.018	4.706	3.12556	8.82564	1.83636	4.6
1497	244.025	243.018	4.092	17.7881	59.3485	6.82771	27.99
1498	244.04	243.033	7.896	3.46914	3.55426	3.11566	3.38
1499	244.069	243.062	1.266	67.936	45.7596	37.2	50.3
1500	244.092	243.085	4.406	2.97477	6.71649	3.15007	4.28
1501	244.131	243.123	5.46	44.7738	23.2553	22.4191	30.15
1502	244.131	243.123	6.167	11.6457	11.8343	6.57311	10.02
1503	244.131	243.123	5.316	31.781	6.17403	5.54712	14.5
1504	244.142	243.135	4.01	3.32444	3.46761	3.5124	3.43
1505	244.142	243.135	3.06	7.51496	0.793887	0.717919	3.01
1506	244.167	243.16	7.846	52.6878	66.7419	46.4017	55.28
1507	244.167	243.16	6.095	19.1543	23.5625	17.5674	20.09
1508	244.167	243.16	5.922	14.4973	21.6632	16.1106	17.42
1509	244.167	243.16	4.603	7.1502	17.0756	12.0434	12.09
1510	244.178	243.171	2.813	149.038	2.04984	1.44097	50.84
1511	244.178	243.171	3.55	9.95491	26.9117	12.3309	16.4
1512	244.178	243.171	3.772	26.0317	52.7979	37.6225	38.82
1513	244.179	243.171	3.933	14.313	18.4782	22.3873	18.39
1514	244.203	243.196	13.062	2.6539	3.90442	2.72723	3.1
1515	244.204	243.196	9.895	3.92202	3.21234	4.00347	3.71
1516	244.204	243.196	9.555	8.43719	9.14918	6.46604	8.02
1517	244.204	243.196	10.51	76.7702	76.4688	68.7149	73.98
1518	244.204	243.196	8.748	30.388	33.2789	36.1219	33.26
1519	244.88	243.873	0.754	3.02352	3.18037	2.46397	2.89
1520	244.906	243.899	0.961	7.1308	9.15226	8.64307	8.31
1521	245.137	244.13	2.631	5.82376	17.6821	19.675	14.39
1522	245.805	244.798	14.666	9.7707	10.3522	12.3373	10.82
1523	245.816	244.809	0.805	8.72456	8.14658	7.10996	7.99
1524	245.816	244.809	0.966	10.3049	13.2845	12.5719	12.05
1525	245.877	244.869	0.738	3.13717	3.25941	2.97759	3.12
1526	245.895	244.888	0.974	7.58808	380.634	362.313	250.18
1527	245.928	244.921	0.943	162.145	189.635	201.487	184.42
1528	245.937	244.93	0.841	20.9415	21.7204	17.4869	20.05
1529	245.969	244.962	3.19	8.58974	51.0418	34.8596	31.5
1530	245.971	244.964	0.68	3618.69	5095.32	3717.82	4143.94
1531	245.984	244.977	7.459	3.04864	0.334363	0.302773	1.23
1532	245.985	244.977	6.34	0.424613	0.44001	0.331782	0.4
1533	246.05	245.042	3.154	25.4509	0.547204	0.526822	8.84
1534	246.05	245.044	0.897	14.9324	17.5283	17.1317	16.53
1535	246.121	245.114	2.141	20.2658	1.36037	3.36514	8.33
1536	246.146	245.139	5.23	22.3846	18.3876	15.8663	18.88
1537	246.146	245.139	5.716	22.176	18.1791	8.70667	16.35
1538	246.817	245.81	0.796	6.72639	6.28079	5.48158	6.16
1539	246.817	245.81	0.946	13.7468	18.0807	16.771	16.2
1540	246.851	245.843	1.372	136.096	132.642	298.232	188.99
1541	246.9	245.892	1.544	1.13068	1.20257	1.24826	1.19
1542	246.902	245.895	1.963	44.7792	56.6312	48.9444	50.12
1543	247.105	246.098	3.801	2.75818	2.23368	2.37298	2.45
1544	247.105	246.098	3.921	10.838	7.69859	10.5484	9.69
1545	247.105	246.098	4.257	4.0737	2.47489	3.82951	3.46
1546	247.132	246.125	11.035	0.737404	0.879442	0.829606	0.82
1547	247.893	246.886	14.608	31.4621	40.7033	51.7394	41.3
1548	247.894	246.886	14.752	15.0744	16.6431	16.9914	16.24
1549	247.917	246.91	7.143	170.21	33.2487	17.9322	73.8
1550	247.948	246.941	2.099	2.0529	2.5277	2.24681	2.28
1551	247.964	246.957	7.568	305.326	24.0859	9.06355	112.83
1552	247.983	246.976	0.885	590.949	447.594	641.525	560.02
1553	247.984	246.977	2.954	0.540533	0.674599	0.77866	0.66
1554	247.984	246.977	2.747	2.04964	0.776864	1.00683	1.28
1555	247.993	246.986	0.871	4.84094	4.93019	6.26665	5.35
1556	248.051	247.043	6.432	452.039	374.313	331.628	385.99
1557	248.066	247.059	7.906	0.914342	1.11769	0.85239	0.96
1558	248.116	247.109	5.252	4.77768	0.531139	0.474162	1.93
1559	248.126	247.119	4.441	16.6852	13.1552	13.784	14.54
1560	248.126	247.119	3.028	17.6443	3.25473	4.60511	8.5
1561	248.162	247.155	5.207	8.24811	3.88845	1.82773	4.65
1562	248.177	247.17	10.684	0.985874	1.79757	1.81705	1.53
1563	248.177	247.17	10.536	11.0729	20.9022	13.4401	15.14
1564	248.814	247.807	0.809	8.95159	8.35857	7.29497	8.2
1565	248.814	247.807	0.963	9.42621	12.4976	11.7017	11.21
1566	248.846	247.839	1.177	125.05	156.959	105.366	129.12
1567	249.148	248.14	11.518	2.49832	1.35023	1.06045	1.64
1568	249.148	248.14	11.212	2.87639	1.24773	1.12493	1.75
1569	249.818	248.811	14.668	1.76024	2.14002	1.25415	1.72
1570	249.834	544.667	1.035	3.46418	4.5563	4.22627	4.08
1571	249.836	248.829	1.277	5.23437	6.6911	6.59194	6.17
1572	249.836	248.829	1.033	12.1045	15.9205	14.7674	14.26
1573	249.858	248.851	0.897	10.9957	12.6234	12.5096	12.04
1574	249.858	248.851	0.767	5.4027	5.61321	5.12787	5.38
1575	249.87	248.863	14.794	97.4396	25.8372	7.69172	43.66
1576	249.87	248.863	14.632	177.373	306.718	192.217	225.44
1577	249.871	248.863	0.891	9.1264	9.76813	10.7552	9.88
1578	249.871	294.87	14.616	2.76053	1.99991	3.04456	2.6
1579	249.894	248.887	14.685	21.7135	44.4691	33.5157	33.23
1580	249.967	248.96	14.526	816.253	1123.55	1153.13	1030.98
1581	249.973	248.966	1.425	2.30229	2.97598	2.49727	2.59
1582	249.98	248.973	13.991	166.744	203.506	396.778	255.68
1583	249.985	248.978	1.235	1.30882	1.69857	1.52039	1.51
1584	250.04	249.033	4.878	10.194	7.30278	8.14093	8.55
1585	250.066	249.059	6.72	1723.54	1506.03	1426.87	1552.15
1586	250.193	249.186	11.283	2.06384	2.23908	0.686424	1.66
1587	250.193	249.186	10.914	15.7821	16.0422	15.3936	15.74
1588	250.193	249.186	10.399	6.6773	7.74948	7.97241	7.47
1589	250.841	249.834	0.845	4.42958	4.26229	3.69886	4.13
1590	250.856	249.848	1.851	35.2634	32.9801	23.7952	30.68
1591	250.856	249.849	0.886	3.32468	4.2279	4.35165	3.97
1592	250.92	249.912	0.909	29.5509	31.7912	21.0653	27.47
1593	250.938	249.931	4.21	0.546883	0.684968	0.61241	0.61
1594	251.004	249.997	3.975	31.1672	30.2882	25.1253	28.86
1595	251.04	250.033	3.717	42.2764	13.2511	13.6306	23.05
1596	251.041	250.033	4.836	6.31645	9.40051	6.39946	7.37
1597	251.079	250.072	4.252	7.12424	12.0099	10.9988	10.04
1598	251.152	250.145	10.643	67.0982	70.6717	62.0542	66.61
1599	251.152	250.145	11.369	1202.01	1585.23	1466.35	1417.86
1600	251.815	250.808	14.662	1.61951	1.45071	1.39777	1.49
1601	251.84	250.833	0.97	12.8639	16.9194	36.1301	21.97
1602	251.841	250.834	14.65	368.7	438.813	386.81	398.11
1603	251.855	250.848	0.789	7.96064	8.37363	6.48741	7.61
1604	251.865	250.858	14.812	209.276	239.058	231.346	226.56
1605	251.868	250.86	0.892	2.96838	3.77481	3.88529	3.54
1606	251.995	250.987	5.503	38.2048	23.4589	27.9022	29.86
1607	252.009	251.002	4.546	4.7661	5.30307	4.49646	4.86
1608	252.066	251.058	6.503	0.818748	0.416783	0.398237	0.54
1609	252.075	251.067	4.752	18.9116	2.45642	3.78393	8.38
1610	252.097	251.09	5.938	18.2726	26.6987	25.8644	23.61
1611	252.1	251.092	4.191	0.238331	0.306351	0.285405	0.28
1612	252.103	251.096	6.952	6.55836	0.925413	12.5394	6.67
1613	252.103	251.096	7.392	24.678	61.7095	24.5666	36.98
1614	252.172	251.165	8.5	122.181	119.878	121.215	121.09
1615	252.209	251.201	11.955	5.70056	7.55288	5.32294	6.19
1616	252.838	251.831	0.94	7.47683	9.98566	9.4301	8.96
1617	252.845	251.838	0.825	3.65843	3.7945	3.05492	3.5
1618	252.871	251.863	1.762	6.21353	5.72061	3.14652	5.03
1619	253.058	252.051	3.784	14.2146	3.66754	3.874	7.25
1620	253.095	252.088	4.018	0.943991	0.492736	0.463823	0.63
1621	253.837	252.829	14.655	37.3137	41.3749	43.9314	40.87
1622	253.838	252.83	1.149	7.84255	9.13947	9.74515	8.91
1623	253.88	252.873	0.896	9.32027	14.6304	19.2978	14.42
1624	253.881	252.873	1.256	12.8628	19.1461	16.3814	16.13
1625	253.89	252.883	1.125	20.5013	26.9647	25.0115	24.16
1626	253.899	252.892	0.904	7.93076	8.15962	9.61029	8.57
1627	253.908	252.901	1.542	3.68897	4.17786	4.00138	3.96
1628	253.908	252.901	1.022	13.3657	17.5794	16.3061	15.75
1629	253.908	252.901	0.749	2.76266	2.8703	2.62213	2.75
1630	253.912	252.905	0.902	5.77241	7.08067	7.77899	6.88
1631	253.941	252.933	1.456	1.34503	1.46786	1.43369	1.42
1632	253.95	252.942	1.459	12.3124	3.10831	3.91563	6.45
1633	253.959	252.952	1.465	2.52219	2.77512	2.76622	2.69
1634	253.975	252.967	6.39	5.30063	6.82847	5.85972	6
1635	254.03	253.022	4.669	0.631427	0.483871	0.334088	0.48
1636	254.152	253.145	7.996	20.9002	22.537	21.8144	21.75
1637	254.152	253.144	7.44	6.74742	12.0234	12.6821	10.48
1638	254.152	253.145	5.847	11.4674	3.09995	3.16964	5.91
1639	254.188	253.181	8.089	1.76138	1.06189	3.51968	2.11
1640	254.188	253.181	7.009	155.208	235.126	197.851	196.06
1641	254.188	253.181	6.86	51.108	62.4221	57.07	56.87
1642	254.188	253.181	9.615	65.9068	66.7899	78.9007	70.53
1643	254.224	253.217	12.772	94.5613	101.979	82.1134	92.88
1644	254.224	253.217	12.661	36.5117	40.1165	26.8721	34.5
1645	254.224	253.217	13.062	6.77009	8.37278	5.57094	6.9
1646	254.801	253.793	13.808	1.94819	2.70397	2.58878	2.41
1647	254.881	253.874	1.135	1.02962	1.24292	1.22572	1.17
1648	254.909	253.902	1.031	13.7681	18.1087	16.797	16.22
1649	254.991	253.984	6.391	12.9491	16.6708	13.8148	14.48
1650	255.101	254.093	10.097	0.59736	0.617283	0.566779	0.59
1651	255.11	254.103	4.728	2.10627	1.03453	3.61882	2.25
1652	255.845	254.838	0.927	8.63221	10.1515	10.8873	9.89
1653	255.845	254.838	0.776	4.84417	4.52325	3.94769	4.44
1654	255.859	254.852	13.709	68.8421	40.4017	30.7356	46.66
1655	255.859	254.852	13.937	68.8421	119.498	66.7	85.01
1656	255.86	254.852	1.09	176.511	158.355	224.901	186.59
1657	255.86	254.853	14.76	23.3613	32.9249	24.0386	26.77
1658	255.87	556.739	1.131	2.5889	3.16611	3.29709	3.02
1659	255.872	254.865	0.962	901.348	802.431	879.717	861.17
1660	255.882	254.874	0.952	20.2897	26.6845	25.8405	24.27
1661	255.924	254.917	0.761	1473.58	2052.94	2086.52	1871.01
1662	255.996	254.989	3.977	8.10391	9.16815	8.19446	8.49
1663	255.996	254.989	6.675	22.712	21.929	18.5818	21.07
1664	256.04	255.033	3.318	10.1349	9.32333	10.1708	9.88
1665	256.095	255.087	5.851	3.94258	9.81506	4.9472	6.23
1666	256.131	255.124	6.495	32.0229	8.17024	1.6469	13.95
1667	256.131	255.124	5.714	21.4336	5.65716	5.25298	10.78
1668	256.142	255.135	2.997	1.15521	0.904622	0.788851	0.95
1669	256.142	255.135	4.378	0.502843	0.598458	0.536316	0.55
1670	256.142	255.135	3.734	4.367	2.26443	2.34416	2.99
1671	256.167	255.16	10.503	0.869575	0.931478	0.971715	0.92
1672	256.167	255.16	8.999	1.48423	1.78204	1.43315	1.57
1673	256.167	255.16	7.475	3.05431	2.55159	0.402647	2
1674	256.167	255.16	8.184	3.88009	8.0964	2.69893	4.89
1675	256.167	255.16	6.333	32.9742	13.4596	14.6627	20.37
1676	256.167	255.16	6.74	32.5016	3.77286	4.19672	13.49
1677	256.167	255.16	6.513	10.4225	13.0231	4.66916	9.37
1678	256.204	255.196	9.138	7.58195	3.04359	2.07489	4.23
1679	256.204	255.196	10.292	6.79802	11.2464	8.87376	8.97
1680	256.204	255.196	8.704	0.415236	0.714188	0.408495	0.51
1681	256.204	255.196	9.949	20.542	28.3513	29.5242	26.14
1682	256.24	255.233	14.536	24.0825	46.1242	26.6613	32.29
1683	256.24	255.233	13.5	44.5099	51.2411	32.0995	42.62
1684	256.829	255.822	3.451	8.79625	12.2125	11.436	10.81
1685	256.829	255.822	0.332	1.65943	1.76691	3.07815	2.17
1686	256.846	255.839	0.777	3.56545	3.00809	2.90561	3.16
1687	256.887	255.88	0.906	5.56019	5.57425	6.3791	5.84
1688	256.944	255.936	4.395	1.97335	4.84671	2.40569	3.08
1689	256.998	255.991	3.278	60.6086	61.0787	67.2239	62.97
1690	257.045	256.038	4.523	2.46995	4.99014	3.46041	3.64
1691	257.066	256.059	0.854	5.12866	17.4319	8.94097	10.5
1692	257.08	256.073	9.606	0.333502	0.279981	0.26436	0.29
1693	257.103	256.095	6.505	2.66247	0.977	0.920043	1.52
1694	257.199	256.192	7.351	13.8742	6.99969	5.53844	8.8
1695	257.199	256.192	9.483	12.6129	13.5858	13.021	13.07
1696	257.829	256.822	3.417	0.86761	0.976901	0.924488	0.92
1697	257.853	256.846	14.379	46.5112	30.9194	41.3028	39.58
1698	257.853	256.846	13.95	188.522	211.657	254.451	218.21
1699	257.853	256.846	13.743	188.522	211.657	269.689	223.29
1700	257.928	256.921	14.591	25.7459	166.346	38.9655	77.02
1701	257.946	256.939	7.147	580.944	141.396	84.4184	268.92
1702	258.008	257.001	8.701	1.00687	1.4311	1.67382	1.37
1703	258.085	257.078	2.106	15.6571	28.6948	33.0511	25.8
1704	258.085	257.078	1.856	84.2629	46.2601	45.8058	58.78
1705	258.095	257.088	7.897	8.9503	9.04518	9.22519	9.07
1706	258.102	257.095	5.17	1.53926	1.44412	1.9207	1.63
1707	258.11	257.103	5.213	4.71275	4.2597	3.22216	4.06
1708	258.137	257.129	5.548	1.21674	0.373711	0.343947	0.64
1709	258.158	257.15	3.413	11.9042	0.203229	0.185064	4.1
1710	258.158	257.15	3.665	0.748669	0.766356	0.696294	0.74
1711	258.162	257.155	6.689	3.23353	0.703856	3.65801	2.53
1712	258.162	257.155	7.006	0.26959	0.327462	0.29996	0.3
1713	258.183	257.176	6.833	16.5683	13.3419	4.33726	11.42
1714	258.183	257.176	8.432	16.9427	21.9301	23.3751	20.75
1715	258.183	257.176	8.197	34.3776	7.73458	10.1601	17.42
1716	258.183	257.176	7.364	25.1608	8.13557	5.55153	12.95
1717	258.219	257.212	9.392	19.7651	24.136	38.237	27.38
1718	258.826	257.819	1.94	42.5416	28.9041	22.9428	31.46
1719	258.826	257.819	0.548	1.68337	3.15713	4.44792	3.1
1720	258.908	257.901	14.76	14.2867	19.411	13.4353	15.71
1721	258.926	257.919	14.65	528.426	353.412	536.385	472.74
1722	258.949	257.942	0.868	7.85137	12.8228	10.7095	10.46
1723	259.059	258.052	9.329	1.41279	1.5511	1.44021	1.47
1724	259.153	258.146	2.699	22.4822	49.9576	46.7985	39.75
1725	259.153	258.146	3.009	4.33987	13.3821	10.5358	9.42
1726	259.178	258.171	5.689	23.967	12.6464	16.6056	17.74
1727	259.864	258.857	1.046	12.4989	16.4393	15.2485	14.73
1728	259.88	258.873	1.011	54.6342	53.258	46.5953	51.5
1729	259.887	258.88	0.765	2.31326	1.95165	1.88516	2.05
1730	259.887	258.88	0.948	11.3434	38.8062	48.9211	33.02
1731	259.923	258.916	14.653	252.632	814.348	741.894	602.96
1732	259.958	258.95	1.465	13.4195	7.4686	6.42784	9.11
1733	259.964	258.957	6.365	3.14435	0.533057	0.468667	1.38
1734	259.964	258.957	6.836	1.86024	0.295955	0.259955	0.81
1735	260.02	259.013	1.583	12.5571	11.4339	12.5835	12.19
1736	260.021	259.013	3.962	10.4288	6.1423	4.55984	7.04
1737	260.021	259.014	3.687	6.28108	9.70128	9.42997	8.47
1738	260.043	259.036	8.159	0.990622	0.791898	0.42894	0.74
1739	260.069	259.062	4.88	51.858	50.0528	48.5431	50.15
1740	260.091	259.084	5.663	0.672671	0.625452	0.558439	0.62
1741	260.137	259.13	3.385	21.7994	2.62077	3.41786	9.28
1742	260.162	259.155	6.282	4.35198	3.5559	3.71934	3.88
1743	260.178	259.17	6.571	0.421451	1.01448	0.741802	0.73
1744	260.199	259.191	7.013	11.5166	12.5539	10.2973	11.46
1745	260.87	259.862	0.928	22.3918	16.1441	15.116	17.88
1746	260.87	259.862	0.811	2.66721	2.76641	2.22721	2.55
1747	260.937	259.93	1.172	3.7713	4.74825	4.38442	4.3
1748	260.98	259.973	2.409	128.023	62.8205	23.7025	71.52
1749	261.046	260.039	3.685	4.57687	9.45246	7.36021	7.13
1750	261.048	260.041	1.238	3.01674	3.91509	3.50438	3.48
1751	261.103	260.096	5.872	0.321525	0.398758	0.446621	0.39
1752	261.157	260.15	4.207	125.519	1.96462	1.1324	42.87
1753	261.173	260.165	10.99	4.97911	6.9493	5.04136	5.66
1754	261.79	260.783	0.8	4.40704	4.57096	3.68004	4.22
1755	261.794	260.787	0.974	11.0689	14.5585	13.504	13.04
1756	261.87	260.863	14.627	1394.84	1910.33	2036.43	1780.54
1757	261.87	260.863	14.786	950.674	1057.68	952.037	986.8
1758	261.88	260.873	0.766	1693.12	745.417	1852.77	1430.44
1759	261.88	260.873	1.327	146.967	108.567	161.983	139.17
1760	261.88	260.873	1.004	835.233	752.135	718.726	768.7
1761	261.89	260.883	0.97	25.5081	33.4613	31.2805	30.08
1762	261.915	260.908	0.976	25.0417	35.5013	26.738	29.09
1763	261.98	260.973	6.244	2.6724	0.371227	0.392335	1.15
1764	261.98	260.973	6.669	2.55356	0.291571	0.368536	1.07
1765	262.032	261.025	1.242	1.03019	1.34744	1.16241	1.18
1766	262.037	261.029	4.41	10.6674	28.5041	19.6365	19.6
1767	262.066	261.059	6.86	386.11	659.779	608.095	551.33
1768	262.095	261.087	6.504	28.1724	0.55398	0.51085	9.75
1769	262.131	261.124	4.652	1.10423	0.728147	0.666866	0.83
1770	262.132	261.124	3.442	4.06417	6.46171	2.89606	4.47
1771	262.132	261.124	3.884	29.6521	34.0874	22.9888	28.91
1772	262.132	261.125	3.735	40.022	44.76	30.1347	38.31
1773	262.134	261.126	9.223	0.572491	0.412335	0.725475	0.57
1774	262.142	261.134	5.022	55.9238	48.0142	41.8942	48.61
1775	262.178	261.171	3.306	3.46012	2.93465	3.24694	3.21
1776	262.178	261.171	6.206	6.31059	7.03874	7.79468	7.05
1777	262.858	261.851	14.748	62.4701	86.3048	70.4522	73.08
1778	262.867	261.86	0.831	6.58769	6.83271	5.50096	6.31
1779	262.885	261.878	0.893	181.677	217.784	240.345	213.27
1780	262.885	261.878	1.305	15.4303	18.8705	19.6512	17.98
1781	262.899	261.892	1.082	23.9326	31.4777	29.1976	28.2
1782	262.9	261.892	1.771	5.99798	5.08299	2.25691	4.45
1783	262.921	261.914	14.568	4.22785	4.36536	5.11489	4.57
1784	262.923	570.845	14.586	5.948	7.11198	5.67779	6.25
1785	263.07	262.062	6.869	65.945	93.0774	75.9822	78.33
1786	263.163	262.156	12.075	2.91508	0.758348	0.484868	1.39
1787	263.163	262.156	11.866	3.51229	1.01027	0.769513	1.76
1788	263.786	572.57	0.802	8.29015	8.59849	6.92257	7.94
1789	263.787	262.78	0.793	2.61319	3.36962	2.48523	2.82
1790	263.865	262.858	14.784	103.271	69.9391	64.3848	79.2
1791	263.877	262.869	1.339	15.1437	17.5165	18.2516	16.97
1792	263.885	262.878	14.626	35.8577	45.2906	55.3972	45.52
1793	263.89	262.883	0.833	38.5544	51.9871	56.5917	49.04
1794	263.891	262.884	7.144	16.0515	2.6556	1.0641	6.59
1795	263.909	262.902	0.732	120.731	79.0443	69.6441	89.81
1796	263.909	262.902	1.043	915.344	1183.03	971.106	1023.16
1797	263.91	262.902	1.335	188.529	29.3561	31.6381	83.17
1798	263.912	262.905	6.124	0.660358	0.318131	0.286026	0.42
1799	263.919	262.912	14.567	29.7544	35.6035	32.187	32.51
1800	263.919	262.912	0.745	3.09576	3.21638	2.93828	3.08
1801	263.92	262.913	1.07	178.006	170.5	64.3959	137.63
1802	263.928	262.921	0.751	6.27714	6.52173	5.95783	6.25
1803	263.937	262.93	1.584	5.60032	7.09043	6.41974	6.37
1804	263.937	262.93	0.645	170.278	232.277	159.341	187.3
1805	264.001	262.994	1.329	2.67381	3.42364	3.16644	3.09
1806	264.082	263.075	7.442	85.2416	88.0871	45.1261	72.82
1807	264.113	263.106	4.106	5.75804	6.72772	5.33195	5.94
1808	264.173	263.165	9.311	13.6553	17.7156	15.4993	15.62
1809	264.173	263.165	11.525	6.88351	8.50748	6.17319	7.19
1810	264.173	263.165	8.311	3.3157	0.986185	0.811543	1.7
1811	264.867	263.859	14.632	6.5308	4.89897	7.43459	6.29
1812	264.884	263.877	14.623	27.9118	31.3029	27.0619	28.76
1813	264.898	263.891	0.822	7.22768	3.26773	6.52494	5.67
1814	264.938	263.931	0.645	39.8584	42.0342	38.6993	40.2
1815	265.095	264.088	5.279	1.39579	0.602823	0.521313	0.84
1816	265.095	264.088	3.618	7.28456	2.65484	2.99118	4.31
1817	265.106	264.099	7.69	0.302647	0.366009	0.326956	0.33
1818	265.168	264.16	14.55	16.3435	10.2006	7.246	11.26
1819	265.168	264.161	11.486	64.8262	84.3971	77.9003	75.71
1820	265.874	264.867	0.763	12.2618	14.5496	6.38433	11.07
1821	265.881	264.874	14.629	38.3905	44.2781	36.7309	39.8
1822	265.917	264.909	14.569	5.06017	5.13073	5.84506	5.35
1823	265.971	264.963	1.226	60.4553	36.4059	24.5717	40.48
1824	265.971	264.963	0.886	42.2298	24.4285	22.0902	29.58
1825	265.978	264.971	4.729	5.19686	4.51267	4.43716	4.72
1826	265.996	264.988	5.282	5.42173	7.53866	7.5584	6.84
1827	266.031	265.023	2.405	0.900038	1.09236	1.12563	1.04
1828	266.115	265.108	5.116	0.402865	0.754753	0.580912	0.58
1829	266.155	265.148	14.483	41.9934	31.0498	22.5703	31.87
1830	266.155	265.148	13.328	2162.52	2310.62	1159.77	1877.64
1831	266.188	265.181	8.787	4.88766	2.27933	4.12919	3.77
1832	266.885	265.877	14.716	17.484	13.6598	17.9122	16.35
1833	266.893	265.886	1.122	12.2988	16.1761	15.0044	14.49
1834	266.905	265.899	0.893	121.334	129.358	86.3496	112.35
1835	267.002	265.995	5.911	0.280928	0.3464	0.312176	0.31
1836	267.002	265.995	7.345	0.376055	0.447539	0.404435	0.41
1837	267.006	265.998	3.716	14.3712	5.02791	5.35306	8.25
1838	267.02	266.013	6.023	34.66	28.8363	32.6875	32.06
1839	267.027	266.02	3.291	272.757	373.799	273.364	306.64
1840	267.06	266.053	2.923	32.364	9.5134	2.41076	14.76
1841	267.097	266.089	1.667	0.708027	0.90979	0.838176	0.82
1842	267.111	266.103	6.762	0.504693	0.550135	0.476857	0.51
1843	267.158	266.151	13.361	246.429	243.503	124.295	204.74
1844	267.811	266.804	0.827	16.8523	23.515	6.69497	15.69
1845	267.811	266.804	14.491	4.10898	0.484237	0.441078	1.68
1846	267.861	266.854	14.629	20.8915	19.0831	26.6519	22.21
1847	267.882	266.874	14.646	245.447	260.742	181.084	229.09
1848	267.892	266.885	14.594	10.7586	4.77695	8.09965	7.88
1849	267.892	266.885	14.718	2.0829	3.36332	2.46433	2.64
1850	267.91	266.903	0.88	158.682	165.4	113.759	145.95
1851	267.922	266.915	0.883	478.238	528.845	482.389	496.49
1852	267.923	266.916	2.87	0.525829	0.82313	0.57275	0.64
1853	267.932	266.925	0.837	5.46432	18.5111	8.10693	10.69
1854	267.967	266.96	5.497	9.30844	4.71596	4.86072	6.3
1855	268.031	267.023	3.259	28.5371	41.4108	29.4511	33.13
1856	268.081	267.073	1.534	6.32281	6.98246	6.16867	6.49
1857	268.131	267.124	5.168	1.60073	1.64761	2.14005	1.8
1858	268.165	267.158	11.166	20.6135	26.0239	23.4044	23.35
1859	268.168	267.16	8.659	35.62	31.5236	30.9145	32.69
1860	268.204	267.197	10.561	9.17189	20.7201	13.5861	14.49
1861	268.204	267.197	10.295	8.70412	13.86	9.37048	10.64
1862	268.204	267.197	10.055	3.61062	4.43023	3.66396	3.9
1863	268.24	267.233	13.267	2.1051	0.992562	0.962114	1.35
1864	268.24	267.233	13.148	5.34259	5.83709	3.76773	4.98
1865	269.039	268.032	2.027	14.87	7.20583	1.35016	7.81
1866	269.137	268.13	3.753	0.810007	0.910385	0.856709	0.86
1867	269.832	268.825	14.657	5.87863	5.18129	4.98549	5.35
1868	269.876	268.869	14.72	217.818	247.828	250.245	238.63
1869	269.941	268.933	8.628	3.6568	0.466636	0.43085	1.52
1870	269.966	268.958	0.886	1757.2	1466.11	1325.04	1516.12
1871	270.012	269.005	7.381	9.63302	9.28243	6.88785	8.6
1872	270.147	269.139	6.487	34.5916	38.0214	35.1603	35.92
1873	270.147	269.139	7.484	5.17732	5.39367	3.91263	4.83
1874	270.147	269.14	5.853	14.5825	3.89615	1.32133	6.6
1875	270.158	269.151	4.67	7.25706	5.9036	5.16983	6.11
1876	270.183	269.176	7.017	1.50478	2.08389	0.320327	1.3
1877	270.183	269.176	6.029	203.634	239.065	263.419	235.37
1878	270.22	269.212	11.81	4.85629	3.2271	3.03681	3.71
1879	270.22	269.212	10.166	16.4632	34.6151	12.886	21.32
1880	270.22	269.212	10.494	45.4628	122.558	20.015	62.68
1881	270.22	269.212	9.689	2.71762	3.01029	2.17301	2.63
1882	270.256	269.248	14.519	4.88265	8.93275	7.81628	7.21
1883	270.899	269.891	0.981	17.6149	23.1683	21.4901	20.76
1884	270.907	269.9	14.667	1.67479	0.876609	0.894301	1.15
1885	271.025	270.017	4.994	15.5498	21.1238	16.3271	17.67
1886	271.215	270.208	7.917	37.1417	19.3037	15.3813	23.94
1887	271.804	270.796	14.011	1.47708	0.504958	2.37355	1.45
1888	271.831	270.824	0.989	17.0552	22.4321	20.8073	20.1
1889	271.84	602.693	1.066	11.7212	15.4164	14.2997	13.81
1890	271.84	270.833	0.894	16.8574	18.0776	18.5836	17.84
1891	271.84	270.833	0.761	8.18409	8.5532	6.62654	7.79
1892	271.843	270.835	1.147	29.5151	37.0651	35.6241	34.07
1893	271.846	270.839	1.051	24.095	31.6912	29.3957	28.39
1894	271.853	270.845	0.869	7.20478	6.93268	6.01625	6.72
1895	271.856	270.849	0.994	33.63	34.9816	32.5099	33.71
1896	271.898	270.891	0.76	392.697	455.823	553.03	467.18
1897	271.956	270.949	10.492	10.0741	2.67157	1.1714	4.64
1898	271.956	270.949	10.14	11.9157	0.771797	0.45203	4.38
1899	271.962	270.955	7.47	0.322738	0.373164	0.326643	0.34
1900	271.962	270.955	7.236	10.3344	5.78421	5.34446	7.15
1901	271.987	270.98	0.624	16.0378	29.0846	21.0269	22.05
1902	272.02	271.013	1.338	1.57831	1.88481	1.75776	1.74
1903	272.137	271.13	3.677	0.426549	0.502128	0.456222	0.46
1904	272.154	271.147	10.488	3.38344	5.06853	4.27436	4.24
1905	272.162	271.155	6.032	17.8373	15.1881	7.84276	13.62
1906	272.162	271.155	6.919	1.5746	2.74613	1.89723	2.07
1907	272.173	271.166	5.423	15.3983	3.40392	3.95155	7.58
1908	272.174	271.166	3.199	88.0151	15.6206	20.6012	41.41
1909	272.174	271.166	3.557	10089.9	190.843	23.6929	3434.83
1910	272.199	271.192	6.359	39.2854	54.3127	55.1272	49.58
1911	272.199	271.192	9.016	9.09628	12.3758	11.0149	10.83
1912	272.235	271.228	13.059	7.21014	8.57645	6.06487	7.28
1913	272.235	271.228	12.346	10.1417	10.3888	9.83212	10.12
1914	272.235	271.228	10.313	94.3682	74.8593	103.235	90.82
1915	272.235	271.228	10.063	98.2716	137.201	82.3841	105.95
1916	272.235	271.228	11.877	25.2167	19.1443	14.3275	19.56
1917	272.235	271.228	11.266	14.6566	6.64127	7.53004	9.61
1918	272.235	271.228	10.929	24.8542	12.6367	10.6144	16.04
1919	272.835	271.828	0.828	3.15845	3.03917	2.63742	2.95
1920	272.861	271.853	0.815	3.70523	3.84304	3.094	3.55
1921	272.907	271.9	14.675	12.6981	14.2516	11.6848	12.88
1922	272.914	271.907	0.788	163.915	165.854	153.89	161.22
1923	272.931	271.924	14.744	54.1146	64.557	57.3767	58.68
1924	272.931	271.924	14.531	12.2982	21.1015	16.7124	16.7
1925	272.972	271.965	3.275	5.09599	6.36691	5.1932	5.55
1926	273.085	272.078	2.925	0.229075	0.284323	0.322465	0.28
1927	273.1	272.093	8.871	0.278335	0.405686	0.295979	0.33
1928	273.194	272.187	6.235	27.3905	24.3658	17.5364	23.1
1929	273.816	272.809	0.789	2.11388	2.72578	2.01037	2.28
1930	273.827	272.82	1.015	33.7317	42.61	39.5236	38.62
1931	273.827	272.82	13.936	31.342	34.3797	18.9624	28.23
1932	273.837	272.83	0.881	5.96545	8.2831	8.14365	7.46
1933	273.92	272.913	7.151	64.8198	13.0658	7.12997	28.34
1934	273.941	272.934	6.129	6.36353	1.5764	1.20358	3.05
1935	273.941	272.934	5.196	0.446313	0.506857	0.481278	0.48
1936	273.966	272.959	0.68	24232.3	28578.1	22166.9	24992.4
1937	273.966	272.959	1.135	17.2522	22.6912	21.0476	20.33
1938	273.966	272.959	1.658	5.26945	5.33902	5.03739	5.22
1939	274.017	273.01	1.34	2.57783	3.13804	2.92651	2.88
1940	274.073	273.066	7.899	26.9957	35.156	28.7871	30.31
1941	274.098	273.091	4.127	8.38925	4.20435	6.41545	6.34
1942	274.131	273.124	9.089	2.5789	2.95324	3.06695	2.87
1943	274.132	273.125	6.09	51.2905	85.6574	20.7659	52.57
1944	274.132	273.125	5.115	21.6181	5.95048	3.78463	10.45
1945	274.142	273.134	4.111	65.5072	80.1373	83.9136	76.52
1946	274.142	273.135	5.376	18.777	2.05551	2.85547	7.9
1947	274.153	273.146	3.076	2.19817	0.447284	0.407956	1.02
1948	274.153	273.146	4.081	2.31502	2.65114	2.11017	2.36
1949	274.153	273.146	1.546	1.81098	4.16591	6.02954	4
1950	274.178	273.171	6.502	69.1906	90.2472	80.9575	80.13
1951	274.178	273.171	6.849	10.7228	17.9263	12.7354	13.79
1952	274.828	273.821	1.023	20.8757	27.457	25.4682	24.6
1953	274.833	273.825	0.825	3.95908	4.10633	3.30597	3.79
1954	274.936	273.929	7.146	456.064	76.033	29.6994	187.27
1955	275.127	274.12	9.349	2.57432	1.34019	2.64795	2.19
1956	275.164	274.156	12.066	0.929013	1.1557	1.08159	1.06
1957	275.825	274.817	0.998	21.795	28.6661	26.5897	25.68
1958	275.863	274.856	0.837	59.9223	60.4003	63.9594	61.43
1959	275.863	274.856	1.161	14.3528	16.6704	17.0272	16.02
1960	275.873	274.866	0.953	5.97254	7.97661	7.53282	7.16
1961	275.875	274.868	1.171	27.2556	11.5445	12.3095	17.04
1962	275.875	274.868	0.887	66.7846	97.5169	93.6104	85.97
1963	275.885	274.878	1.055	12.906	16.9748	15.7452	15.21
1964	275.894	274.887	0.899	12.6385	14.1508	15.7553	14.18
1965	275.903	274.896	1.693	3.27252	3.61238	3.30041	3.4
1966	275.926	274.919	14.599	19.6692	14.0749	20.1025	17.95
1967	276.007	275	4.731	32.1038	31.0768	30.5482	31.24
1968	276.082	275.075	7.563	86.7856	96.1799	72.3712	85.11
1969	276.111	275.104	4.478	5.41153	7.15758	4.43999	5.67
1970	276.121	275.114	5.152	6.11307	10.2366	7.18115	7.84
1971	276.148	275.14	5.121	22.8554	15.3037	9.44464	15.87
1972	276.157	275.15	5.451	5.21928	9.99536	6.4349	7.22
1973	276.157	275.15	5.59	13.1635	20.2495	20.0809	17.83
1974	276.173	275.165	5.787	1.02966	1.15376	1.09358	1.09
1975	276.176	275.168	13.767	99.3905	58.3098	43.7062	67.14
1976	276.864	275.856	1.204	18.4859	21.4709	21.9304	20.63
1977	276.871	598.741	1.253	16.3737	30.2063	10.1945	18.92
1978	276.874	275.867	1.192	6.98523	8.54262	8.89602	8.14
1979	276.877	275.87	0.864	0.97029	1.17834	1.11273	1.09
1980	276.924	275.916	14.598	17.6024	85.8181	93.639	65.69
1981	277.025	276.018	1.524	19.9678	21.1842	16.614	19.26
1982	277.031	276.024	5.908	0.283555	0.349639	0.315096	0.32
1983	277.031	276.024	7.333	0.68694	0.817518	0.738781	0.75
1984	277.06	276.052	4.879	37.3497	33.6295	30.7021	33.89
1985	277.179	276.172	12.553	5.15415	2.38077	1.0224	2.85
1986	277.189	276.182	6.97	4.72213	3.9712	4.80953	4.5
1987	277.84	276.832	0.798	43.8318	87.6954	41.2614	57.6
1988	277.854	276.847	0.988	248.317	179.038	186.825	204.73
1989	277.86	276.852	1.338	6.05403	7.85685	7.03263	6.98
1990	277.863	554.719	14.638	25.5251	79.9255	27.799	44.42
1991	277.865	276.858	14.638	174.475	261.698	199.651	211.94
1992	277.867	614.748	14.621	5.50871	4.52203	4.3409	4.79
1993	277.87	276.862	0.969	4.511	6.02465	5.68947	5.41
1994	277.875	276.868	1.425	1.65893	2.10034	1.90166	1.89
1995	277.921	276.914	14.765	140.25	116.051	112.942	123.08
1996	277.921	276.914	14.599	116.78	116.051	112.942	115.26
1997	277.921	276.914	14.749	49.6317	32.6626	41.8384	41.38
1998	277.941	276.934	4.326	0.432518	6.33472	72.398	26.39
[truncated: 3,565 more rows]

## Sheet: Table S2
Table S2- Compounds identified in the negative ionization mode
No.	RT [min]	Molecular Weight	m/z	Compound name	HMDB ID	Formula	Monoisotopic_Mass	Delta(ppm)	NFX-FRZ_1_T5	NFX-FRZ_2_T5	NFX-FRZ_3_T5	NFX-FRZ average peak area
322	0.891	150.02	149.01	Tartaric acid	HMDB0000956	C4H6O6	150.016	8	12143.1	9704.64	8493	10113.6
2080	11.429	284.27	283.26	Stearic acid	HMDB0000827	C18H36O2	284.272	0	1541.19	1483.61	1074.15	1366.32
484	3.975	166.03	165.02	Phthalic acid	HMDB0002107	C8H6O4	166.027	6	1201.62	1054.71	953.329	1069.89
2216	8.37	294.18	293.18	Gingerol	HMDB0005783	C17H26O4	294.183	0	1348.51	576.466	967.714	964.23
172	3.664	130.06	129.05	3-methyl-2-oxovaleric acid	HMDB0000491	C6H10O3	130.063	9	776.605	992.092	922.562	897.09
24	1.227	90.03	89.02	Lactic acid	HMDB0000190	C3H6O3	90.0317	15	966.237	819.522	605.257	797.01
719	5.36	188.1	187.1	Azelaic acid	HMDB0000784	C9H16O4	188.105	4	627.99	719.619	683.765	677.12
191	0.877	134.02	133.01	Malic acid	HMDB0031518	C4H6O5	134.022	9	1376.82	338.468	262.733	659.34
18	0.905	88.01	87.01	Pyruvic acid	HMDB0000243	C3H4O3	88.016	16	1385.63	276.478	252.643	638.25
576	3.684	176.07	175.06	2-Isopropylmalic acid	HMDB0000402	C7H12O5	176.068	5	278.366	809.199	748.382	611.98
435	1.59	162.05	161.04	3-Hydroxy-3-methylglutaric acid	HMDB0000355	C6H10O5	162.053	7	604.191	504.898	568.094	559.06
675	5.937	184.11	183.1	10-oxo-8-decenoic acid	HMDB0040883	C10H16O3	184.11	5	376.918	498.006	427.878	434.27
347	0.875	154.03	153.02	2,4-Dihydroxybenzoic acid	HMDB0029666	C7H6O4	154.027	15	378.574	499.24	340.143	405.99
114	3.268	117.06	116.05	Indole	HMDB0034171	C8H7N	117.058	12	372.261	446.933	349.331	389.51
228	5.673	138.03	137.02	Salicylic acid	HMDB0001895	C7H6O3	138.032	8	356.931	349.794	348.918	351.88
914	6.023	202.12	201.113	Sebacic acid	HMDB0000792	C10H18O4	202.121	3	343.321	344.876	328.363	338.85
559	4.679	174.088	173.081	Suberic acid	HMDB0000893	C8H14O4	174.089	5	297.118	332.168	332.576	320.62
503	6.662	166.985	165.978	2-Mercaptobenzothiazole	HMDB0030524	C7H5NS2	166.986	6	268.837	307.036	309.123	295
769	1.23	192.026	191.019	Citric acid	HMDB0000094	C6H8O7	192.027	4	324.081	260.948	190.979	258.67
133	5.505	122.036	121.028	Benzoic acid	HMDB0001870	C7H6O2	122.037	10	348.693	181.632	195.111	241.81
892	7.557	200.141	199.133	9-Hydroxy-10-undecenoic acid	HMDB0032662	C11H20O3	200.141	3	187.795	219.592	208.915	205.43
1108	9.086	216.172	215.165	12-Hydroxylauric acid	HMDB0002059	C12H24O3	216.173	3	164.702	202.931	191.714	186.45
1159	2.816	219.11	218.103	PANTOTHENIC ACID	HMDB0000210	C9H17NO5	219.111	3	242.007	167.197	124.97	178.06
1253	9.272	226.156	225.149	Methyl dihydrojasmonate	HMDB0031740	C13H22O3	226.157	2	148.617	199.607	171.332	173.19
107	1.393	116.01	115.002	Maleic acid	HMDB0000176	C4H4O4	116.011	11	250.606	113	102.06	155.22
470	2.366	165.078	164.071	Phenylalanine	HMDB0000159	C9H11NO2	165.079	6	172.664	133.936	154.992	153.86
269	7.898	144.114	143.107	Caprylic acid	HMDB0000482	C8H16O2	144.115	8	134.863	162.217	156.208	151.1
1274	6.062	228.082	227.074	Resveratrol	HMDB0003747	C14H12O3	228.079	13	214.894	132.714	89.2469	145.62
285	1.335	146.021	145.013	2-Oxoglutaric acid	HMDB0000208	C5H6O5	146.022	6	176.273	138.074	117.431	143.93
5261	5.822	694.249	693.241	Methyl 3,4,5-trimethoxycinnamate [arabinosyl-(1->3)-[glucosyl-(1->6)]-glucosyl] ester	HMDB0034756	C29H42O19	694.232	24	134.926	153.719	133.773	140.81
310	1.453	148.036	147.029	Citramalic acid	HMDB0000426	C5H8O5	148.037	8	74.9908	198.132	131.786	134.97
412	1.353	160.036	159.029	alpha-ketoadipic acid	HMDB0000225	C6H8O5	160.037	5	150.972	130.495	110.05	130.51
1614	8.5	252.172	251.165	Oxylubimin	HMDB0035613	C15H24O3	252.173	1	122.181	119.878	121.215	121.09
4955	0.67	559.418	558.411	Debenzoylzucchini factor B	HMDB0037102	C37H53NO3	559.403	28	110.703	141.008	99.3636	117.02
161	1.249	129.041	128.034	4-Oxoproline	HMDB0000267	C5H7NO3	129.043	10	145.036	90.7881	88.7174	108.18
2214	9.671	294.147	293.14	.ALPHA.-TOCOPHERONIC ACID	HMDB0030555	C16H22O5	294.147	1	80.3848	125.947	92.2325	99.52
1643	12.772	254.224	253.217	Palmitoleic acid	HMDB0003229	C16H30O2	254.225	1	94.5613	101.979	82.1134	92.88
813	9.095	195.089	194.082	Metirosine	HMDB0014903	C10H13NO3	195.09	4	35.6624	138.625	79.6181	84.64
42	0.796	97.9753	96.968	Phosphate	HMDB0001429	H3O4P	97.9769	17	24.1137	176.763	42.1074	80.99
349	4.737	154.062	153.055	4-Hydroxy-3-methoxybenzenemethanol	HMDB0032012	C8H10O3	154.063	7	69.5266	79.1143	75.6649	74.77
1043	7.747	212.141	211.133	Traumatin	HMDB0037326	C12H20O3	212.141	2	59.0329	81.7143	80.1839	73.64
1042	7.385	212.141	211.133	Dihydrojasmonic Acid	HMDB0033601	C12H20O3	212.141	2	25.4847	92.3036	44.1654	53.98
167	1.901	130.025	129.018	Itaconic acid	HMDB0002092	C5H6O4	130.027	9	38.119	72.6846	48.9221	53.24
1282	12.433	228.209	227.201	Myristic acid	HMDB0000806	C14H28O2	228.209	2	53.3294	57.8792	47.0052	52.74
1499	1.266	244.069	243.062	Uridine	HMDB0000296	C9H12N2O6	244.07	1	67.936	45.7596	37.2	50.3
15	4.4	86.0726	199.058	Pentanal	HMDB0031206	C5H10O	86.0732	3	32.8085	68.7475	40.7481	47.43
1257	11.62	226.193	225.185	Myristoleic acid	HMDB0002000	C14H26O2	226.193	2	38.7111	61.4625	38.3887	46.19
110	2.876	116.046	115.039	Levulinic acid	HMDB0000720	C5H8O3	116.047	11	107.523	18.201	8.78177	44.84
91	0.38	113.058	112.05	CREATININE	HMDB0000562	C4H7N3O	113.059	11	59.3924	68.947	6.15145	44.83
938	3.242	204.089	203.082	Tryptophan	HMDB0000929	C11H12N2O2	204.09	4	51.4157	37.5267	41.2923	43.41
174	1.469	131.093	130.086	Leucine	HMDB0000687	C6H13NO2	131.095	10	53.3295	36.654	38.4305	42.8
1683	13.5	256.24	255.233	Palmitic acid	HMDB0000220	C16H32O2	256.24	1	44.5099	51.2411	32.0995	42.62
77	0.903	106.025	105.018	Glyceric acid	HMDB0000139	C3H6O4	106.027	14	61.2684	39.9134	22.5017	41.23
2997	9.273	342.241	341.233	13-Hydroxy-9-methoxy-10-oxo-11-octadecenoic acid	HMDB0040901	C19H34O5	342.241	0	37.1338	49.1296	31.6148	39.29
618	4.828	180.041	179.034	caffeic acid	HMDB0001964	C9H8O4	180.042	5	33.3942	40.6675	40.9725	38.34
2383	12.772	304.24	303.233	Arachidonic acid	HMDB0001043	C20H32O2	304.24	0	33.2151	42.8703	37.9662	38.02
4520	8.198	484.304	483.296	Goshonoside F2	HMDB0038540	C26H44O8	484.304	0	25.9245	51.7434	35.248	37.64
2074	1.933	284.076	283.068	Xanthosine	HMDB0000299	C10H12N4O6	284.076	0	43.2457	39.4003	28.2745	36.97
525	7.252	170.093	169.086	1,4-Ipomeadiol	HMDB0030471	C9H14O3	170.094	5	49.3351	28.0881	25.8725	34.43
1411	5.366	238.084	237.076	3,4,5-Trimethoxycinnamic acid	HMDB0002511	C12H14O5	238.084	2	2.23115	56.8061	31.3608	30.13
650	6.483	182.094	181.086	Verimol J	HMDB0036522	C10H14O3	182.094	4	25.9496	27.3183	32.9857	28.75
2342	6.049	302.209	301.202	8-Hydroxyhexadecanedioic acid	HMDB0037831	C16H30O5	302.209	0	56.2031	18.3431	8.1655	27.57
2032	12.925	280.24	279.233	Linoleic acid	HMDB0000673	C18H32O2	280.24	0	25.6025	30.3073	24.8691	26.93
1280	8.97	228.172	227.165	11-Hydroxy-9-tridecenoic acid	HMDB0035881	C13H24O3	228.173	2	23.487	28.7199	28.2067	26.8
648	3.415	182.057	181.05	4-Hydroxyphenyllactic acid	HMDB0000755	C9H10O4	182.058	5	46.2604	15.8397	17.0583	26.39
590	0.892	177.942	176.935	Pyrophosphate	HMDB0000250	H4O7P2	177.943	6	22.8734	25.4947	27.984	25.45
888	4.586	200.104	199.097	5-Decenedioic acid	HMDB0013227	C10H16O4	200.105	3	38.2945	17.0572	20.5244	25.29
800	3.061	194.061	193.053	Ferulic acid	HMDB0000954	C10H10O4	194.058	14	27.1217	19.9612	20.4166	22.5
3237	5.178	360.132	359.125	Nitrendipine	HMDB0015187	C18H20N2O6	360.132	1	45.3771	10.649	11.1583	22.39
2061	13.663	282.256	281.249	Oleic acid	HMDB0000207	C18H34O2	282.256	1	20.8032	24.2322	21.8712	22.3
2486	11.934	310.287	309.28	11-Eicosenoic acid	HMDB0002231	C20H38O2	310.287	0	17.215	22.6377	20.0576	19.97
911	3.847	202.084	201.076	3-(1-Hydroxymethyl-1-propenyl)pentanedioic acid	HMDB0033092	C9H14O5	202.084	3	21.914	16.1535	19.9128	19.33
1536	5.23	246.146	245.139	Dibutyl malate	HMDB0031696	C12H22O5	246.147	1	22.3846	18.3876	15.8663	18.88
1073	11.629	214.193	213.185	Tridecylic acid	HMDB0000910	C13H26O2	214.193	2	16.8337	19.6083	17.9028	18.11
1454	12.225	240.209	239.201	Cyclopentadecanolide	HMDB0034455	C15H28O2	240.209	1	17.5075	17.0891	17.5835	17.39
1482	13	242.224	241.217	Pentadecanoic acid	HMDB0000826	C15H30O2	242.225	1	19.1075	21.2642	11.4253	17.27
2779	12.59	328.24	327.233	Docosahexaenoic acid	HMDB0002183	C22H32O2	328.24	0	22.7254	14.9594	10.5824	16.09
2130	8.205	288.23	287.223	10,16-Dihydroxyhexadecanoic acid	HMDB0037798	C16H32O4	288.23	0	18.4772	9.33872	16.9055	14.91
83	4.739	110.072	109.065	2-Isopropylfuran	HMDB0040278	C7H10O	110.073	12	12.6993	16.4581	14.4062	14.52
2407	7.58	306.089	305.082	Dehydrowarfarin	HMDB0060575	C19H14O4	306.089	0	11.0498	17.061	11.5268	13.21
216	6.092	137.083	136.076	TYRAMINE	HMDB0000306	C8H11NO	137.084	9	20.8962	11.1595	5.39386	12.48
2101	5.665	286.178	285.171	Thonzylamine	HMDB0240222	C16H22N4O	286.179	5	15.5728	9.11611	12.5903	12.43
2011	8.209	278.188	277.181	Paradol	HMDB0030801	C17H26O3	278.188	0	10.0123	15.0294	12.0783	12.37
129	4.84	120.057	233.043	Phenylacetaldehyde	HMDB0006236	C8H8O	120.058	2	9.44308	14.184	12.3819	12
117	0.886	118.025	117.018	Succinic acid	HMDB0000254	C4H6O4	118.027	11	9.68739	9.8264	10.7511	10.09
2007	10.867	278.152	277.144	Dibutyl phthalate	HMDB0033244	C16H22O4	278.152	0	10.3829	5.85182	11.3636	9.2
5158	7.829	632.225	631.218	6â€²-Sialyllactosamine	HMDB0041621	C23H40N2O18	632.228	4	8.14924	10.4189	7.38207	8.65
1227	7.662	224.141	223.133	Methyl Jasmonate	HMDB0036583	C13H20O3	224.141	2	9.1033	7.11153	8.47184	8.23
2104	9.925	286.214	285.207	16-Hydroxy-10-oxohexadecanoic acid	HMDB0041287	C16H30O4	286.214	0	9.03147	9.05716	6.27171	8.12
338	4.8	152.046	151.039	Vanillin	HMDB0012308	C8H8O3	152.047	8	4.89785	2.95378	14.2947	7.38
1882	14.519	270.256	269.248	Margaric acid	HMDB0002259	C17H34O2	270.256	0	4.88265	8.93275	7.81628	7.21
251	7.424	140.12	253.106	2,2,6-Trimethylcyclohexanone	HMDB0033794	C9H16O	140.12	0	5.80859	8.11773	6.37237	6.77
631	4.034	181.037	180.029	2,7-Dihydroxy-2H-1,4-benzoxazin-3(4H)-one	HMDB0038054	C8H7NO4	181.038	5	2.06815	5.85165	10.8664	6.26
912	4.593	202.095	201.088	coprine	HMDB0034266	C8H14N2O4	202.095	3	3.5639	8.51085	6.09927	6.06
858	11.603	198.104	197.097	Dibenzyl ether	HMDB0032078	C14H14O	198.105	3	4.82189	6.78171	6.36135	5.99
556	0.875	174.016	173.008	DEHYDROASCORBIC ACID	HMDB0001264	C6H6O6	174.016	4	9.88142	3.99916	3.92212	5.93
4389	3.875	470.347	469.339	Glycyrrhetinic acid	HMDB0011628	C30H46O4	470.34	15	11.671	2.94724	2.41511	5.68
2752	10.26	326.246	325.238	2,4-dihydroxyheptadec-16-ynyl acetate	HMDB0031048	C19H34O4	326.246	0	4.08664	5.99603	5.54549	5.21
2012	12.284	278.224	277.217	Linolenic Acid	HMDB0001388	C18H30O2	278.225	0	5.25545	5.8258	3.95336	5.01
594	6.645	178.062	177.055	4-Methoxycinnamic acid	HMDB0002040	C10H10O3	178.063	5	4.29728	4.52846	5.49532	4.77
1016	7.249	210.125	209.118	epi-jasmonic acid	HMDB0032797	C12H18O3	210.126	2	3.0108	6.03457	5.10635	4.72
2805	5.314	330.168	329.16	Picrocrocin	HMDB0005796	C16H26O7	330.168	0	4.28477	6.03784	3.76948	4.7
2953	10.863	338.318	337.311	Erucic acid	HMDB0002068	C22H42O2	338.318	1	2.35461	7.71846	2.24762	4.11
749	4.532	190.083	189.076	Diethyl malate	HMDB0040220	C8H14O5	190.084	4	4.47101	4.56347	2.68722	3.91
1022	8.713	211.084	210.077	Methyldopa	HMDB0011754	C10H13NO4	211.084	3	3.54623	3.95686	4.082	3.86
583	4.335	177.042	176.034	4-Acetyl-2(3H)-benzoxazolone	HMDB0040612	C9H7NO3	177.043	4	1.67446	8.57969	1.21206	3.82
3241	9.04	360.23	359.223	calycanthidine	HMDB0030281	C23H28N4	360.231	3	3.11814	4.99904	2.60376	3.57
773	8.054	192.114	191.107	2-(2-Hydroxy-4-methylphenyl)-3-pentanone	HMDB0038180	C12H16O2	192.115	4	2.2317	3.27619	3.22117	2.91
2629	10.018	318.219	317.212	15-OxoETE	HMDB0010210	C20H30O3	318.219	0	2.65049	2.81545	2.91417	2.79
104	3.801	115.063	229.119	Proline	HMDB0000162	C5H9NO2	115.063	2	1.9419	2.89237	2.04641	2.29
3028	1.287	345.047	344.04	Guanosine-3',5'-cyclic monophosphate	HMDB0001314	C10H12N5O7P	345.047	1	1.44068	2.48811	1.63166	1.85
1876	7.017	270.183	269.176	Ethylene brassylate	HMDB0040459	C15H26O4	270.183	0	1.50478	2.08389	0.320327	1.3
1271	3.948	228.04	227.032	Mevalonic acid-5P	HMDB0001343	C6H13O7P	228.04	1	0.81001	0.901825	0.822028	0.84
2448	13.866	308.271	307.264	Eicosadienoic acid	HMDB0005060	C20H36O2	308.272	0	0.654771	0.502502	1.3694	0.84
5076	0.676	601.91	600.903	Pentosan Polysulfate	HMDB0014824	C10H18O21S4	601.922	20	0.427086	1.30146	0.433803	0.72

## Sheet: Table S3
Table S3-Compounds detected in the positive ionization mode
Coumpound No.	Molecular Weight	m/z	RT [min]	NFX-FRZ_1_T5	NFX-FRZ_2_T5	NFX-FRZ_3_T5	NFX-FRZ average peak area
1	70.0472	71.0544	13.37	0.181515	0.226509	0.222118	0.210047
2	71.0456	72.053	0.573	1.47215	2.14124	1.25202	1.6218
3	71.0733	160.181	14.797	80.9264	98.261	86.9437	88.7104
4	71.0737	104.107	14.546	22.5852	21.6172	23.3217	22.508
5	71.0741	72.0814	14.548	2.18168	2.34374	3.04926	2.52489
6	71.0741	72.0814	14.804	9.78608	12.0246	14.0474	11.9527
7	71.0819	72.0895	1.344	2.15536	2.20071	1.88454	2.0802
8	71.9298	72.9374	14.65	2212.24	2524.49	2171.87	2302.87
9	71.9303	72.9375	14.649	12.1562	9.74408	9.21505	10.3718
10	72.0209	186.076	0.366	68.1591	70.9397	3.32436	47.4744
11	72.0211	73.0284	1.043	2.27151	2.37466	2.44407	2.36342
12	72.0217	73.029	0.356	2.71247	3.00561	16.6898	7.4693
13	72.0327	73.0402	0.923	1.31716	1.36028	1.35095	1.3428
14	72.5075	73.5148	0.723	58.7553	87.3876	73.8012	73.3147
15	72.5079	73.5152	0.722	142.25	121.081	44.7061	102.679
16	72.5086	73.5159	0.714	23.3592	20.4492	50.3576	31.3887
17	72.5417	73.549	0.733	110.991	69.6582	45.1318	75.2603
18	72.5422	73.5495	0.711	83.8507	4.25493	105.666	64.5907
19	73.0236	74.0309	14.629	9.85759	13.7085	15.1029	12.8896
20	73.0237	74.031	0.729	216.754	157.58	152.346	175.56
21	73.0426	74.0499	0.709	9.89275	5.80394	12.6484	9.44835
22	73.0432	74.0501	0.712	1016.25	722.067	705.722	814.679
23	73.0521	74.0595	4.264	0.987909	1.51737	1.64196	1.38241
24	73.0533	74.0606	1.495	25.4369	24.4689	33.9208	27.9422
25	74.0188	116.053	1.804	14.7081	1.33777	1.25747	5.76777
26	74.0194	75.0266	1.818	1.47882	1.49598	1.16282	1.3792
27	74.0368	116.071	0.889	220.893	40.3528	88.5243	116.59
28	74.0374	75.0446	0.884	3.27303	8.05341	8.00171	6.44272
29	74.0481	116.082	14.539	2.05807	2.74864	2.35482	2.38718
30	74.0485	75.0559	5.411	3.35155	3.17654	2.21583	2.91464
31	74.0486	75.0559	14.539	0.864242	0.386322	0.546315	0.59896
32	74.0559	187.075	0.595	0.57716	0.621614	0.658964	0.619246
33	74.0561	75.0633	0.062	0.169552	0.388553	1.25762	0.605241
34	74.0566	75.0638	0.602	1.29201	0.796237	1.48913	1.19246
35	74.0667	75.0741	0.124	0.553778	0.644103	0.691313	0.629731
36	74.0913	75.0986	15.237	1.42098	1.87571	1.74466	1.68045
37	74.0922	187.148	15.242	2.98483	3.18243	1.22255	2.46327
38	74.0923	187.148	0.62	2.05291	1.00402	2.05888	1.70527
39	74.093	75.1003	0.62	0.564424	0.713992	0.91156	0.729992
40	76.0166	77.0238	5.243	1.21112	1.31736	1.57908	1.36919
41	76.0313	77.0387	3.308	100.593	134.561	118.848	118.001
42	76.0314	77.0388	15.208	2.33566	5.58034	2.58774	3.50125
43	76.078	77.0851	1.51	1.19082	1.87609	1.21142	1.42611
44	76.078	77.0853	2.47	1.61054	2.6207	2.91714	2.38279
45	76.9912	154.99	14.652	8009.96	9930.89	9133.13	9024.66
46	76.9919	77.9992	14.662	45.195	67.9606	49.0212	54.0589
47	77.0302	78.0374	0.976	2.74672	1.51389	1.26538	1.842
48	78.0283	157.064	0.925	0.879444	1.11621	0.963083	0.986247
49	78.029	79.0363	0.927	1.14058	1.2715	1.24906	1.22038
50	78.0812	174.196	0.673	1.77237	2.73027	1.37388	1.95884
51	78.0819	79.0892	0.679	3.65345	3.5233	2.88734	3.35469
52	79.0231	80.0302	0.121	1.99732	2.38749	2.14185	2.17555
53	79.0232	80.0304	1.264	3.62886	6.54547	8.90249	6.35894
54	79.0239	80.0312	2.221	0.92235	0.4522	1.96613	1.11356
55	79.0246	200.083	2.201	0.812992	1.03338	1.6934	1.17992
56	79.0354	80.0426	0.592	1.15611	2.73578	4.09418	2.66202
57	79.0354	80.0427	3.599	4.55194	4.51984	4.40947	4.49375
58	79.0364	200.107	3.596	1.27221	0.993099	0.733317	0.999543
59	79.0427	80.05	0.903	265.729	314.775	80.3828	220.295
60	79.0618	80.0691	6.768	13.7622	15.7031	7.91858	12.4613
61	79.9406	121.974	0.834	1.24213	1.89789	1.15317	1.43106
62	79.9411	80.9484	0.835	56.6091	57.8596	53.5894	56.0194
63	80.0096	178.053	0.947	4.75189	1.36975	0.79913	2.30692
64	80.0103	81.0176	0.949	0.897912	0.874655	2.82958	1.53405
65	80.026	202.086	0.261	19.6196	19.5247	3.66586	14.27
66	80.0268	81.034	0.268	38.6491	46.2274	56.344	47.0735
67	80.0375	113.071	14.543	2.64753	3.02343	3.3159	2.99562
68	80.0379	81.0453	14.549	18.6959	24.6078	26.6839	23.3292
69	80.5114	81.5187	10.044	1.06036	0.488227	1.15439	0.900994
70	80.5138	81.5211	0.714	44.9073	97.5457	76.6558	73.0363
71	80.987	81.9944	0.701	4.81987	9.408	3.20837	5.81208
72	80.9879	225.992	0.714	12.8792	14.2891	10.7394	12.6359
73	81.0065	123.04	0.711	9013.59	7368.16	6870.07	7750.61
74	81.0065	123.04	1.11	91.8609	65.2955	59.1924	72.1163
75	81.007	82.0143	0.711	2105.37	1688.48	1500.97	1764.94
76	81.007	82.0143	1.123	11.3216	10.0787	8.65803	10.0194
77	81.5095	186.008	1.148	9.70082	9.04631	10.2766	9.67457
78	81.5099	82.5172	0.725	60.3817	74.206	25.9782	53.5219
79	81.5102	82.5175	1.161	0.65548	0.730392	0.723144	0.703005
80	81.5296	164.066	0.703	342.81	328.032	334.788	335.21
81	81.5296	164.066	1.097	6.73103	5.97588	4.73971	5.81554
82	81.5303	82.5376	0.697	12982.8	10524.7	10602.4	11370
83	81.5303	82.5376	1.112	249.126	182.583	156.632	196.114
84	81.5381	82.5453	0.747	107.944	11.2747	126.321	81.8466
85	81.5502	82.5575	0.729	51.3211	34.8897	22.7781	36.3296
86	81.9375	123.971	0.81	1.09069	1.17665	1.04787	1.10507
87	81.9381	82.9454	0.823	19.6533	16.4096	20.3889	18.8173
88	82.0072	124.041	14.617	21.8357	21.3496	13.5687	18.918
89	82.0072	124.041	0.723	1023.62	902.049	803.342	909.67
90	82.0073	124.041	1.107	5.67722	4.85636	4.35793	4.96384
91	82.0078	83.0151	1.115	1.37017	0.936703	1.10443	1.1371
92	82.0078	83.015	14.621	6.1443	6.53982	6.71837	6.4675
93	82.0078	83.015	0.717	322.462	249.625	236.776	269.621
94	82.0275	105.017	0.703	16.9076	15.7329	8.47756	13.706
95	82.0279	83.0352	0.704	30.5297	4.54152	25.7991	20.2901
96	82.029	83.0363	0.727	103.699	90.8721	80.0429	91.5381
97	82.0324	83.0396	8.538	1.65892	3.0332	7.0734	3.92184
98	82.0327	206.099	9.852	0.395272	2.14792	1.11296	1.21872
99	82.0328	206.099	7.815	0.843613	1.00172	1.34976	1.06503
100	82.0329	206.1	8.528	0.587224	1.12789	1.16187	0.958995
101	82.0332	83.0405	9.296	4.29954	4.71485	9.09433	6.03624
102	82.0332	83.0405	7.551	2.52777	3.01257	2.84251	2.79428
103	82.0335	83.0408	9.849	4.773	7.23288	6.73024	6.24537
104	82.0335	83.0408	7.808	1.71143	4.52934	3.09734	3.1127
105	82.0336	83.0409	8.523	1.6961	2.79009	1.65	2.0454
106	82.0339	206.102	9.277	2.16871	1.58313	1.11833	1.62339
107	82.0343	206.102	7.546	0.3683	0.428957	0.310478	0.369245
108	82.0536	83.0609	0.211	27.4014	16.8634	666.136	236.8
109	82.0735	83.0808	11.467	4.65429	6.36152	2.63049	4.54877
110	82.5291	83.5363	0.696	1674.11	1519.52	1180.58	1458.07
111	82.5291	83.5363	1.112	38.0223	24.3842	21.9159	28.1075
112	82.9225	124.956	14.889	24.9789	29.6326	27.6726	27.428
113	82.923	83.9303	14.89	1.442	1.26786	1.43293	1.38093
114	83.0038	125.038	14.618	27.5001	20.7493	23.8109	24.0201
115	83.0039	125.038	0.71	1209.14	971.177	909.487	1029.94
116	83.004	125.038	1.113	7.20046	5.02287	4.27905	5.50079
117	83.0044	84.0117	14.632	4.09478	4.35837	4.47736	4.31017
118	83.0045	84.0118	0.709	418.666	330.777	260.056	336.5
119	83.0046	84.0118	1.114	2.95383	1.49232	1.39062	1.94559
120	83.0502	125.084	13.894	0.288559	0.185598	0.226598	0.233585
121	83.0507	84.058	13.875	0.626841	0.625504	0.576171	0.609505
122	83.0507	84.058	0.533	3.36683	3.75505	4.19196	3.77128
123	83.0507	230.117	10.906	0.527335	0.642212	1.20031	0.789954
124	83.0517	84.059	10.889	0.337458	0.290666	0.229089	0.285738
125	83.0525	84.0598	7.39	1.20257	0.924246	1.64848	1.25843
126	83.0526	84.0599	3.379	6.7055	8.13181	9.9931	8.2768
127	83.0527	84.06	10.214	1.20218	2.89733	1.46758	1.8557
128	83.053	84.0603	15.688	13.938	9.21277	8.76011	10.637
129	83.0531	84.0603	5.577	5.12969	5.81715	5.63929	5.52871
130	83.0533	84.0606	1.204	7.11783	6.4965	8.76214	7.45882
131	83.0535	84.0608	0.352	6.87313	6.85135	8.74004	7.48817
132	83.0535	208.141	7.401	7.19224	2.67183	3.55198	4.47202
133	83.0536	208.141	10.212	1.11453	1.5658	1.54345	1.40793
134	83.0536	84.0608	2.235	4.81739	5.73001	6.08318	5.54353
135	83.0536	84.0607	3.741	2.3525	3.99661	4.09834	3.48248
136	83.0536	205.07	3.393	4.14069	1.74576	4.11423	3.33356
137	83.0536	208.141	5.56	1.68234	1.62949	1.18839	1.50007
138	83.0538	84.0611	8.389	2.23226	1.07976	1.67472	1.66225
139	83.0553	84.0626	0.534	3.08183	3.66367	2.28744	3.01098
140	83.0653	230.146	6.772	0.60402	1.21711	0.589674	0.803601
141	83.0654	84.0727	2.992	3.8383	3.83578	1.46692	3.047
142	83.0664	84.0737	6.787	1.78923	0.605569	0.624168	1.00632
143	83.0819	84.0893	10.122	1.8386	2.13454	2.03194	2.00169
144	83.9523	125.986	14.64	799.603	904.289	778.134	827.342
145	83.9529	84.9602	14.647	28.6147	31.2017	25.7336	28.5167
146	84.0212	117.055	1.252	29.3636	38.3076	36.3788	34.6833
147	84.0217	85.0289	1.251	9.98816	7.7424	6.94345	8.22467
148	84.0689	126.103	14.541	104.749	115.727	98.0621	106.179
149	84.0693	85.0766	14.546	45.9767	48.9752	34.2634	43.0718
150	84.0796	186.193	2.783	0.563737	2.3422	2.3546	1.75351
151	84.0802	85.0875	2.767	0.296758	0.692597	0.477167	0.488841
152	85.0525	171.112	0.319	42.1183	48.584	3.62344	31.4419
153	85.0532	86.0604	0.333	73.0878	84.5465	80.3571	79.3304
154	85.0532	86.0605	1.548	27.6141	31.0986	8.50874	22.4072
155	85.0608	118.094	0.563	2.19732	2.3434	0.865053	1.80192
156	85.0613	86.0685	0.559	0.805945	2.85941	2.98687	2.21741
157	85.0891	118.123	14.534	1.07653	1.5913	0.926526	1.19812
158	85.0896	86.0968	1.495	29.737	18.0167	34.8246	27.5261
159	85.0896	86.0968	1.383	9.53037	4.70261	7.78113	7.33803
160	85.0896	86.097	14.553	5.91776	8.97308	7.06016	7.317
161	85.9853	128.019	0.72	7947.98	6785.73	5976.19	6903.3
162	85.9857	86.993	1.211	1.30498	1.40231	1.45474	1.38734
163	85.986	86.9932	0.712	99.0585	78.9915	80.7269	86.2589
164	85.9972	87.0045	1.541	0.900682	1.62728	0.459936	0.995965
165	86.0479	128.082	14.545	4.29673	4.90722	4.10407	4.43601
166	86.0485	87.0558	14.545	19.1216	27.4754	31.6554	26.0841
167	86.0736	87.0809	1.212	49.1202	55.4295	11.6251	38.7249
168	86.9861	129.02	0.719	934.885	786.184	740.354	820.474
169	86.9866	87.994	0.727	6.08133	7.02262	8.7848	7.29625
170	87.0142	120.048	10.233	0.385753	1.47867	0.371456	0.745292
171	87.0144	88.0219	11.37	0.744428	0.771694	0.780804	0.765642
172	87.0147	88.0219	10.253	0.463349	2.38521	0.610627	1.15306
173	87.0156	192.065	0.309	20.3745	3.50852	3.58348	9.15549
174	87.0162	88.0235	0.314	5.11655	2.89356	4.38497	4.13169
175	87.0432	129.077	14.543	75.8722	85.0453	91.4208	84.1127
176	87.0437	88.0511	14.552	13.711	16.7811	16.2011	15.5644
177	87.0446	216.123	14.551	1.23829	1.39222	1.38924	1.33992
178	87.0771	88.0843	0.591	1.3441	2.10321	2.73798	2.06177
179	87.5016	129.535	14.649	25.9571	17.7758	19.745	21.1593
180	87.5022	88.5095	14.649	1807.24	1530.23	1644.88	1660.78
181	87.9828	130.017	0.71	1061.18	861.109	833.856	918.716
182	87.9833	88.9906	0.72	8.8692	9.98597	11.8107	10.222
183	87.9936	89.0009	14.666	22.1032	13.0974	6.91748	14.0394
184	87.9953	89.0028	14.634	46.8064	40.5363	47.491	44.9446
185	88.0016	89.0089	14.656	751.644	718.272	734.356	734.757
186	88.0225	89.0297	1.665	85.7419	5.98812	1.16294	30.9643
187	88.064	89.0713	14.56	13.4155	25.6116	20.3594	19.7955
188	88.4772	89.4845	14.656	84.632	165.183	173.359	141.058
189	88.5381	89.5454	0.989	6.50967	5.2309	3.36126	5.03394
190	89	90.0075	0.332	5.99314	6.64081	43.1046	18.5795
191	89.0667	217.097	4.552	0.608892	1.1349	0.958425	0.900738
192	89.0674	90.0747	4.544	0.303356	0.332827	0.342423	0.326202
193	89.084	131.118	14.554	2.89532	3.7373	2.76063	3.13108
194	89.0845	90.0918	14.547	6.56323	9.62448	8.42408	8.20393
195	89.4995	131.533	0.911	0.755953	0.980705	0.827848	0.854835
196	89.5	90.5073	0.927	0.736427	0.820955	0.806465	0.787949
197	89.5185	180.044	14.636	5.97132	5.06343	4.78817	5.2743
198	89.5189	90.5263	14.642	708.784	748.683	1035.46	830.977
199	89.9692	132.003	14.545	45.4193	56.8623	62.0096	54.7637
200	89.9698	90.9771	14.546	363.275	402.759	492.385	419.473
201	90.0068	123.04	0.725	9013.6	7361.19	6866.78	7747.19
202	90.0073	91.0145	0.746	27.6359	17.7876	13.7647	19.7294
203	90.0313	244.078	0.882	8.27393	10.4837	10.6069	9.78819
204	90.0321	91.0393	0.884	9.08624	12.4356	14.8247	12.1155
205	90.0321	91.0393	1.247	14.145	112.807	21.0102	49.3208
206	90.0378	91.0451	0.729	63.7643	35.3994	43.4465	47.5367
207	90.047	91.0543	11.121	19.2781	20.4683	20.1905	19.979
208	90.0505	91.0577	0.136	1.145	1.35707	1.28075	1.26094
209	90.0506	91.0578	0.359	6.68329	21.5267	7.52829	11.9128
210	90.0507	91.0578	15.467	4.69603	4.65019	5.03489	4.7937
211	90.5357	91.5428	1.111	72.3698	61.2726	50.7124	61.4516
212	91.4966	92.5039	14.644	50.9286	49.9666	47.7196	49.5383
213	91.9972	93.0044	14.829	4.23338	2.19766	5.06835	3.83313
214	92.0471	134.081	0.894	11.065	3.40117	10.8122	8.42614
215	92.0472	134.081	0.362	10.7866	17.7855	14.8507	14.4743
216	92.0477	93.055	0.897	3.56501	3.35395	2.8783	3.26576
217	92.0477	93.0551	0.332	3.17866	3.52217	3.59742	3.43275
218	92.0485	207.086	0.325	2.75743	3.05542	15.1367	6.98318
219	92.0629	93.0702	0.244	73.3167	4.20552	86.9917	54.838
220	92.4969	93.5043	14.701	46.3636	45.7574	40.6058	44.2422
221	93.0127	94.02	0.684	14.6832	123.081	60.4417	66.0687
222	93.0129	94.0202	9.525	0.708841	0.709511	0.879959	0.766104
223	93.0133	94.0206	0.724	113.756	131.923	69.6384	105.106
224	93.0134	94.0206	9.961	0.471439	0.491868	0.432501	0.465269
225	93.0141	94.0215	0.721	13.5845	10.7644	56.8732	27.074
226	93.0482	94.0553	0.989	2.19411	2.12489	2.30988	2.20963
227	93.0581	94.0654	14.557	26.052	23.9518	24.0618	24.6885
228	93.0616	225.086	14.932	2.1237	2.26271	1.09917	1.82853
229	93.0625	94.0698	9.49	0.595604	0.512327	0.469575	0.525835
230	93.0625	94.0699	0.712	81.0446	50.9445	134.651	88.88
231	93.0626	94.07	6.515	12.1897	22.3827	23.7581	19.4435
232	93.0627	94.0699	14.945	0.497456	0.581478	0.618653	0.565862
233	93.063	94.0702	5.154	0.846933	0.891057	0.905412	0.881134
234	93.0638	209.117	5.164	29.7904	37.4669	51.5707	39.6093
235	93.4953	94.5026	14.704	22.9214	27.6012	18.661	23.0612
236	93.5135	94.5208	0.717	9.02209	5.90315	5.55858	6.82794
237	93.5143	225.992	0.722	12.8792	12.6188	10.7394	12.0791
238	93.5639	94.5712	0.963	4.36434	0.962604	0.964496	2.09715
239	93.9676	94.9748	1.238	1.97812	1.9938	2.01185	1.99459
240	94.0422	95.0494	6.516	59.9594	71.7392	61.8238	64.5075
241	94.0532	95.0608	14.541	54.2891	69.8383	56.6542	60.2605
242	94.0624	95.0697	0.725	16.4405	8.54296	23.0564	16.0133
243	95.0035	137.037	14.884	6.15015	6.48729	6.60106	6.41283
244	95.004	96.0113	14.893	11.9233	9.96724	8.27577	10.0554
245	95.0042	96.0115	0.7	33.8774	21.8637	7.64206	21.1277
246	95.0368	137.071	14.569	1.65762	1.84664	1.81561	1.77329
247	95.0374	96.0447	14.568	2.06886	2.45062	2.25802	2.25916
248	95.5271	192.061	0.743	151.642	133.309	144.033	142.995
249	95.5277	96.535	0.742	3.88203	3.05582	4.46148	3.79978
250	95.9149	96.9221	14.525	1.60259	1.95769	3.23451	2.26493
251	95.9149	96.9222	0.827	38.3934	41.7352	47.6575	42.5954
252	95.915	96.9223	0.949	12.1484	2.13408	2.17525	5.48592
253	95.9534	96.9608	14.648	11.0533	11.7648	18.2903	13.7028
254	96.0215	97.0288	1.284	11.1312	13.08	12.8232	12.3448
255	96.032	138.066	14.547	5.06258	4.0868	4.85989	4.66976
256	96.0322	215.054	0.942	0.713099	0.694629	0.695995	0.701241
257	96.0326	97.04	14.551	23.419	26.4156	31.8318	27.2221
258	96.0327	97.04	0.934	0.988748	1.95718	1.3959	1.44727
259	96.0374	193.082	0.723	47.3082	38.9233	51.0627	45.7648
260	96.0378	97.0451	0.727	23.7733	16.9135	27.4368	22.7079
261	96.0684	138.102	14.538	2.5199	3.26682	4.83826	3.54166
262	96.069	97.0765	14.542	9.98518	11.3993	12.6817	11.3554
263	96.5074	97.5146	14.658	378.773	498.666	362.939	413.459
264	96.9612	97.969	14.65	217.962	242.825	205.559	222.115
265	96.9616	97.969	15.924	1.57898	1.68912	1.97664	1.74825
266	96.9837	139.018	14.638	338.437	268.591	377.033	328.02
267	96.9844	97.9917	14.639	161.361	170.275	169.865	167.167
268	97.0066	98.0139	14.658	200.587	209.295	187.035	198.973
269	97.0067	98.014	0.558	2.02336	3.68637	2.80819	2.83931
270	97.0167	98.024	1.285	1.37056	0.56684	0.893838	0.943747
271	97.0268	195.061	0.728	3.25269	3.17004	7.76812	4.73029
272	97.0274	98.0348	0.735	19.6386	20.1085	16.8527	18.8666
273	97.0457	98.053	0.736	58.3791	52.5426	53.478	54.7999
274	97.0524	139.086	14.02	0.17984	0.650143	0.17539	0.335124
275	97.0528	98.0604	14.559	6.86741	5.99114	7.04465	6.6344
276	97.0529	98.0602	14.03	0.40883	0.451864	0.278822	0.379839
277	97.0642	98.0717	14.543	3.46259	4.49515	3.98181	3.97985
278	97.0894	98.0967	0.194	67.7239	76.9174	76.8256	73.8223
279	97.4783	161.494	14.878	6.21946	8.18258	5.9254	6.77581
280	97.4788	98.4861	14.882	3.27522	8.18441	4.33754	5.26572
281	97.95	98.9573	0.916	1.35545	1.51103	1.54779	1.47143
282	97.9766	140.01	0.929	1.05878	1.65386	3.20551	1.97272
283	97.9766	140.01	5.703	8.41445	11.6238	9.87923	9.9725
284	97.9766	140.01	10.276	0.830327	1.35055	1.0485	1.07646
285	97.9772	98.9845	0.922	9.97072	17.1107	27.27	18.1171
286	97.9772	98.9845	5.703	16.1113	23.6906	18.5406	19.4475
287	97.9772	98.9845	10.275	2.54839	3.98848	3.13444	3.22377
288	98.0052	99.0125	14.653	101.637	127.361	94.5349	107.844
289	98.0467	99.054	5.508	0.874646	0.725305	2.255	1.28498
290	98.0473	99.0546	0.046	0.212953	0.23452	0.234143	0.227205
291	98.0474	140.081	5.5	0.87687	1.79427	0.899254	1.19013
292	98.0476	140.081	4.487	0.576935	0.662315	0.672765	0.637338
293	98.0477	140.082	14.544	0.841087	1.29458	0.544007	0.893224
294	98.0479	99.0555	5.158	3.855	2.67429	2.44237	2.99055
295	98.0482	99.0555	4.488	0.37677	0.365247	0.37101	0.371009
296	98.0485	99.0555	14.551	17.5702	24.1057	25.3969	22.3576
297	98.0838	140.118	4.668	0.421637	0.593108	0.355986	0.456911
298	98.0843	140.118	14.537	50.1803	51.8722	51.7531	51.2685
299	98.0843	99.0919	6.129	2.65409	3.67706	3.45875	3.2633
300	98.0844	99.0919	0.916	4.45383	8.19425	4.88413	5.84407
301	98.0845	99.0918	4.673	0.603637	0.66532	0.645453	0.638137
302	98.0845	99.0918	6.534	4.25294	4.6181	4.78482	4.55195
303	98.0847	99.092	5.39	2.24527	1.28934	2.65285	2.06249
304	98.0848	99.0921	14.543	15.1306	18.1032	12.3944	15.2094
305	98.0967	214.227	0.671	1.94362	2.99407	1.50663	2.14811
306	98.0973	99.1046	0.67	1.56706	1.24508	1.21473	1.34229
307	98.9723	141.006	0.968	22.851	5.89881	6.32453	11.6915
308	98.9729	99.9802	0.958	5.96373	6.43375	5.7296	6.04236
309	99.0167	141.051	0.716	426.514	364.413	359.276	383.401
310	99.0167	141.051	1.119	5.16125	4.15108	3.1429	4.15174
311	99.0169	100.025	14.62	16.9598	18.0515	18.5443	17.8519
312	99.0173	100.025	1.131	43.5261	26.6741	27.1572	32.4524
313	99.0174	100.025	0.721	6445.15	5528.12	5064.09	5679.12
314	99.0177	100.025	3.442	5.1219	3.79765	4.96999	4.62985
315	99.0323	100.04	0.334	30.9134	37.4024	8.96291	25.7596
316	99.0445	100.052	0.739	39.3091	3.36205	36.2962	26.3224
317	99.0794	141.113	14.548	592.498	646.826	527.708	589.011
318	99.08	100.087	14.548	1.80214	2.00231	2.651	2.15182
319	99.1052	100.112	14.551	9.42127	11.1114	10.281	10.2712
320	100.001	101.009	0.927	18.2123	11.3334	10.5352	13.3603
321	100.015	201.038	1.254	0.496058	0.49999	0.492085	0.496044
322	100.016	101.024	1.255	21.3122	18.6757	13.3711	17.7863
323	100.018	142.051	0.713	52.2454	38.9622	35.8281	42.3452
324	100.018	101.025	0.721	886.446	755.164	697.187	779.599
325	100.064	101.071	14.532	18.7211	26.5776	27.936	24.4116
326	100.077	223.144	3.975	0.795398	0.273343	0.272348	0.44703
327	100.078	101.085	3.988	2.05291	0.752504	0.767501	1.19097
328	100.078	101.085	0.576	4.42052	4.81181	6.36777	5.20004
329	100.998	165.014	2.645	0.567751	0.631327	0.645345	0.614808
330	100.998	102.006	9.627	2.20131	2.55229	3.4021	2.71856
331	100.999	102.006	2.656	1.98934	1.4528	4.4513	2.63115
332	100.999	102.006	14.635	25.7019	83.8	39.5454	49.6824
333	100.999	102.006	6.701	9.34514	31.1408	7.8068	16.0976
334	101	102.007	5.218	1.2568	1.94028	2.20886	1.80198
335	101	102.007	14.657	133.65	162.717	194.388	163.585
336	101.014	143.048	0.722	53.13	47.3876	39.1667	46.5614
337	101.015	102.022	0.724	1105.84	887.277	818.98	937.365
338	101.027	102.034	0.347	50.0345	32.2293	1764.85	615.704
339	101.037	203.081	4.255	0.6212	0.908341	0.456141	0.661894
340	101.037	203.081	7.566	0.411302	0.462042	0.450793	0.441379
341	101.038	102.045	4.24	3.57798	3.56937	4.17585	3.7744
342	101.038	102.045	7.555	6.02894	4.67149	5.921	5.54047
343	101.055	102.062	7.001	4.7843	7.42473	7.77796	6.66233
344	101.055	203.118	6.998	0.490514	0.572294	0.565169	0.542659
345	101.059	102.066	6.088	0.590312	0.6512	0.978566	0.740026
346	101.059	102.067	14.548	1.98031	1.75682	2.27348	2.00354
347	101.059	102.066	4.255	2.48971	2.76056	2.46792	2.57273
348	101.06	225.109	14.557	3.54889	4.90471	5.53519	4.66293
349	101.06	244.154	4.236	59.0874	1.41968	0.949051	20.4854
350	101.06	203.127	6.077	3.36166	4.82953	3.88427	4.02515
351	101.121	102.128	14.537	9.01581	8.8926	10.1553	9.35458
352	101.121	102.128	0.921	7.45382	5.88306	11.444	8.26031
353	101.963	102.97	1.259	6.00357	7.20518	7.39882	6.86919
354	102.032	103.039	1.25	34.0361	41.907	26.6066	34.1832
355	102.043	103.05	0.686	54.6956	35.4466	34.9417	41.6947
356	102.043	103.05	11.426	0.750351	1.66551	0.804923	1.07359
357	102.047	103.054	3.311	72.1919	100.345	82.3992	84.9786
358	102.047	103.054	2.402	227.348	216.71	190.788	211.615
359	102.051	103.059	0.535	4.84929	2.49762	6.02457	4.45716
360	102.08	103.087	14.541	46.316	49.5603	34.8242	43.5668
361	102.541	103.548	0.725	35.7793	42.2106	31.68	36.5566
362	103.023	104.031	0.572	4.15291	5.84951	6.22739	5.40993
363	103.054	104.061	0.748	6.64633	6.412	4.81805	5.95879
364	103.064	104.071	0.839	12.1548	2.72975	7.95413	7.6129
365	103.064	104.071	14.553	8.3425	9.48694	7.58932	8.47292
366	103.071	104.079	6.194	1.91971	2.84078	1.30316	2.02122
367	103.1	104.107	0.827	3412.06	3538.66	3556.36	3502.36
368	103.1	104.107	7.894	27.4458	19.7452	23.1005	23.4305
369	103.1	104.107	14.552	24.9267	29.1961	26.4699	26.8643
370	103.519	104.527	0.729	38.068	32.5841	38.8512	36.5011
371	103.52	230.029	0.736	8.28156	6.69073	6.10642	7.02624
372	103.995	146.029	0.73	193.784	212.586	206.22	204.197
373	103.996	142.959	1.233	2.15783	1.84622	1.0198	1.67462
374	103.996	105.004	0.719	458.095	426.369	414.507	432.99
375	103.996	105.003	1.227	6.79806	4.80768	5.21682	5.60752
376	104.01	105.017	0.731	17.1893	15.7329	10.1815	14.3679
377	104.026	105.034	6.763	12.9526	20.1699	15.7987	16.3071
378	104.035	105.042	0.719	141.157	81.4654	97.7863	106.803
379	104.035	105.043	0.796	52.5564	37.6124	45.0698	45.0795
380	104.035	105.043	14.539	60.7426	91.2695	74.8479	75.62
381	104.035	105.043	6.618	1.55339	1.22539	1.19538	1.32472
382	104.037	250.107	6.611	0.583464	0.651868	0.728696	0.654676
383	104.063	105.07	14.558	3.25596	3.40893	2.49835	3.05441
384	104.067	105.074	0.174	0.929675	2.15223	1.23978	1.44056
385	104.997	106.004	0.718	36.5659	43.0862	46.3338	41.9953
386	104.997	106.004	1.22	2.03725	2.1314	2.16457	2.11108
387	105.022	106.029	0.522	1.48108	1.24145	1.13374	1.28542
388	105.025	106.032	0.604	1.26547	3.98866	4.31529	3.18981
389	105.026	228.086	0.606	0.540371	1.42604	0.770364	0.912257
390	105.042	147.076	0.872	16.779	5.85772	6.8956	9.8441
391	105.043	106.05	0.782	3.68592	3.68167	6.35246	4.57335
392	105.044	123.077	0.698	2.73865	2.64109	23.2101	9.52996
393	105.066	106.073	0.594	2.02068	2.65689	3.13213	2.60323
394	105.943	106.951	0.802	127.131	185.853	179.412	164.132
395	105.994	107.001	0.736	46.2558	39.5843	49.1814	45.0071
396	106.041	148.075	14.559	1.40834	2.08986	1.69596	1.73139
397	106.042	107.049	14.054	0.25864	0.251576	0.221127	0.243781
398	106.042	107.049	1.257	228.489	67.9838	64.4235	120.299
399	106.042	107.049	14.547	2.07378	2.04351	1.85444	1.99058
400	106.053	107.061	2.95	2.72442	1.56678	1.99537	2.09553
401	106.061	107.069	0.355	15.0453	16.9947	6.75068	12.9302
402	106.078	107.086	4.699	735.204	639.44	646.144	673.596
403	106.96	107.967	0.963	481.267	218.172	306.241	335.227
404	106.96	107.967	0.854	1261.04	778.395	667.458	902.298
405	106.96	107.967	0.898	1277.89	778.158	646.467	900.839
406	107.015	237.019	14.697	5.90536	10.3693	8.92184	8.39884
407	107.016	108.023	14.692	96.8143	95.7233	102.243	98.2602
408	107.035	108.042	0.821	15.3216	19.8669	38.5046	24.5643
409	107.072	108.079	1.533	1.09763	1.22428	1.25882	1.19358
410	107.074	108.081	14.565	22.9521	49.7796	54.8776	42.5364
411	108.015	109.023	14.631	26603.5	26163.3	37273	30013.3
412	108.04	141.074	0.667	1.43955	1.14376	1.11589	1.23307
413	108.041	109.048	0.672	9.63389	8.69007	8.18282	8.83559
414	108.069	109.076	14.544	4.7952	5.64119	4.12157	4.85266
415	108.515	109.522	14.662	2063.46	2065.13	10785.6	4971.41
416	108.981	109.988	14.663	161.19	109.372	102.418	124.327
417	108.982	109.989	14.661	230.986	54.8509	251.617	179.151
418	108.983	109.99	14.666	334.401	78.5946	600.746	337.914
419	108.985	109.992	14.671	80.8197	57.0672	45.7562	61.2144
420	109.001	151.035	14.612	441.124	341.94	303.45	362.172
421	109.001	110.009	1.103	139.385	106.901	83.0716	109.786
422	109.001	110.009	0.721	23381.9	19428.9	19574.7	20795.2
423	109.002	110.009	14.629	15.4555	10.9919	11.292	12.5798
424	109.013	110.02	14.649	93399.8	99372.6	105212	99328
425	109.025	110.032	0.534	3.49153	4.74692	4.38871	4.20905
426	109.026	110.033	14.671	31.4511	239.481	102.706	124.546
427	109.043	127.077	2.667	1.90215	2.07313	2.42445	2.13324
428	109.044	110.051	14.669	53.6133	8.21233	16.0608	25.9621
429	109.044	110.051	15.228	6.06985	8.09228	7.89347	7.35187
430	109.044	110.051	2.654	0.655634	0.739992	0.745238	0.713621
431	109.044	110.052	14.668	239.58	526.95	473.726	413.418
432	109.044	110.052	0.137	2.13404	3.09375	3.16361	2.79713
433	109.045	110.052	14.65	126.68	74.5656	562.822	254.689
434	109.045	110.053	0.75	8.10615	6.25066	4.56326	6.30669
435	109.046	110.053	14.65	74.9168	7.38004	65.4984	49.2651
436	109.046	241.082	0.733	2.57516	3.15441	3.29523	3.00827
437	109.051	110.058	0.713	58.4867	73.7455	100.735	77.6558
438	109.052	151.085	0.72	4.9213	4.43917	61.9308	23.7637
439	109.053	110.06	14.579	14.6719	16.0772	21.0081	17.2524
440	109.064	110.071	14.539	5.60041	5.75325	4.95084	5.43484
441	109.514	110.522	14.956	1099.99	1725.49	1511.47	1445.65
442	109.946	110.953	14.898	11.9138	9.76605	12.3218	11.3339
443	110.002	111.01	0.72	2580.34	2099.77	1935.04	2205.05
444	110.005	111.012	0.657	222.606	166.133	159.697	182.812
445	110.031	111.039	14.636	292.368	284.75	307.137	294.752
446	110.044	189.065	9.201	0.789832	0.947581	0.905013	0.880808
447	110.045	111.052	6.987	5.91592	6.54988	8.88766	7.11782
448	110.045	111.052	7.961	2.327	3.20152	1.83703	2.45518
449	110.045	111.052	8.505	1.72115	5.73341	1.95395	3.13617
450	110.045	111.052	9.206	1.23872	1.9596	1.4878	1.56204
451	110.048	111.055	14.547	12.2228	11.9687	8.58427	10.9253
452	110.059	111.067	14.545	242.231	350.056	222.312	271.533
453	110.073	111.081	4.968	1041.64	1297.07	1158.06	1165.59
454	110.084	111.092	0.269	46.4947	51.5394	7.09391	35.0427
455	110.084	111.092	14.541	5.98927	8.16522	8.44119	7.53189
456	110.512	111.519	14.653	855.489	896.508	816.007	856.001
457	110.961	189.982	5.668	20.3877	3.78792	4.93074	9.70212
458	110.961	111.968	14.652	732.722	923.817	778.406	811.648
459	110.961	111.969	5.654	0.877348	0.768113	0.76425	0.803237
460	110.999	112.006	14.61	53.213	39.7874	45.7342	46.2449
461	110.999	112.006	0.728	3208.94	2494.8	2843.22	2848.99
462	111.011	112.018	14.636	7033.98	7834.49	7892.94	7587.13
463	111.043	112.051	0.925	5.48686	2.43686	4.65407	4.19259
464	111.044	175.06	0.937	1.95707	2.85732	1.0689	1.96109
465	111.076	112.084	0.281	38.5975	7.21059	66.8899	37.566
466	111.08	112.087	14.542	43.3101	57.4058	42.2923	47.6694
467	111.081	223.169	14.555	0.914984	0.308393	0.525937	0.583104
468	111.105	112.112	14.559	1.76679	2.70866	1.21601	1.89715
469	111.512	112.52	14.792	137.215	113.084	19.2077	89.8357
470	111.512	112.519	14.631	477.238	521.845	524.909	507.997
471	111.978	112.985	1.193	1.71554	1.8435	1.91242	1.82382
472	112.009	113.017	14.63	857.159	1392.3	1348.98	1199.48
473	112.01	113.017	14.769	148.451	50.1818	166.835	121.823
474	112.01	113.017	0.975	0.441805	0.486301	0.293264	0.407123
475	112.027	113.035	1.286	30.8746	12.4001	16.1404	19.805
476	112.05	113.058	0.822	10.0677	11.7572	12.4806	11.4352
477	112.051	225.109	0.835	2.7082	2.69803	5.45218	3.61947
478	112.063	154.097	14.539	1.59926	1.94299	2.03828	1.86018
479	112.064	113.071	14.55	13.3536	17.3208	16.8293	15.8346
480	112.072	113.079	6.938	0.72275	1.02325	1.06995	0.938649
481	112.072	113.079	0.7	15437.4	13935	14246.6	14539.7
482	112.089	113.096	9.881	375.882	480.508	432.901	429.764
483	112.1	113.107	0.389	5.5445	33.4479	15.5817	18.1914
484	112.1	113.107	14.544	4.3672	5.5695	5.16045	5.03238
485	112.51	113.517	14.457	0.34168	0.379893	1.07385	0.598473
486	112.956	113.964	14.654	2201.36	2515.3	2165.38	2294.01
487	113.033	114.04	0.962	16.6116	11.9018	11.264	13.2591
488	113.084	114.091	3.557	1602.69	28.5363	64.426	565.217
489	113.095	114.103	14.541	132.784	157.574	185.037	158.465
490	113.095	114.103	0.723	22.7078	20.18	24.1026	22.3302
491	113.551	114.558	0.86	83.882	93.4653	69.5309	82.2927
492	113.551	114.558	0.7	86.0525	93.4653	72.1087	83.8755
493	113.957	114.964	14.657	180.58	191.958	201.593	191.377
494	114.008	115.016	14.696	41.8955	32.8614	42.507	39.088
495	114.051	115.059	15.685	2.73713	3.12307	2.29705	2.71908
496	114.066	115.073	6.136	7.78243	8.28855	8.64229	8.23776
497	114.066	115.073	10.078	10.0239	9.33888	10.3926	9.91847
498	114.105	115.112	7.05	17.6977	20.477	26.2054	21.46
499	114.116	115.123	2.597	1.48836	1.53009	1.99149	1.66998
500	114.116	115.123	1.999	2.36418	3.11943	3.41913	2.96758
501	114.994	116.002	2.085	3.68727	5.18393	2.48362	3.78494
502	114.995	116.002	0.299	29.6913	6.38139	6.56182	14.2115
503	115.03	116.038	0.997	1.62455	1.68443	1.94362	1.75087
504	115.038	116.046	1.275	0.861537	0.868367	0.876228	0.868711
505	115.063	116.071	0.891	222.995	46.0667	90.481	119.848
506	115.108	116.115	7.056	2.9658	3.63978	3.19375	3.26644
507	115.517	116.525	0.71	69.6617	52.85	23.8671	48.7929
508	116.058	117.066	14.548	1.71177	1.98598	1.96233	1.88669
509	116.063	117.07	15.03	1.14611	1.54835	1.30879	1.33442
510	116.084	117.091	14.557	6.7323	11.45	7.49934	8.56054
511	116.084	117.091	0.912	38.344	28.2998	12.5395	26.3944
512	116.103	117.111	2.598	1.42445	1.84424	3.87063	2.37977
513	116.952	117.96	14.631	180.774	195.808	178.729	185.104
514	116.983	117.991	0.814	9.33148	3.34843	6.01272	6.23088
515	116.983	117.99	1.123	3.52134	3.54925	3.58139	3.55066
516	117.025	118.032	1.454	35.0018	27.6608	28.7107	30.4577
517	117.028	118.035	0.717	405.736	357.354	315.258	359.449
518	117.058	118.065	14.573	2.02288	2.43007	1.94159	2.13152
519	117.079	118.086	0.864	241.517	177.085	328.079	248.893
520	117.079	118.086	14.544	18.6611	22.1958	23.933	21.5966
521	117.086	196.108	0.573	1.3482	3.28142	1.18842	1.93935
522	117.086	159.12	3.506	1.23653	0.847128	0.852519	0.978725
523	117.087	118.094	3.494	0.993237	1.12227	0.945649	1.02039
524	117.087	118.094	0.581	1.94242	2.65037	1.83877	2.14385
525	117.115	118.123	0.915	3.08012	2.78194	4.58342	3.48183
526	117.115	118.123	6.881	1.49217	3.24091	2.16899	2.30069
527	117.115	118.123	8.336	1.22163	2.45574	1.0875	1.58829
528	117.116	118.123	14.547	10.0686	12.6566	10.7031	11.1428
529	117.984	118.991	0.808	2.50711	2.72904	2.38869	2.54161
530	118.006	119.014	7.087	1.48046	1.6953	1.75511	1.64362
531	118.006	119.014	14.716	43.311	39.2991	47.6219	43.4106
532	118.006	119.014	8.002	1.46271	1.16382	1.93271	1.51975
533	118.007	119.014	0.725	62.1991	53.5839	45.7505	53.8445
534	118.007	151.04	7.104	3.91317	5.14004	6.0337	5.02897
535	118.009	119.016	1.269	3.64326	1.56935	3.37874	2.86378
536	118.012	119.019	1.071	2.10942	2.34389	2.31003	2.25445
537	118.012	119.019	1.226	1.661	1.67417	1.6477	1.66096
538	118.027	119.034	1.252	21.9526	15.7707	10.9924	16.2386
539	118.033	119.04	1.667	218.776	20.4335	2.59277	80.6008
540	118.05	119.058	0.726	87.1572	44.7301	78.0661	69.9845
541	118.051	151.085	0.71	58.4504	39.8462	51.5364	49.9444
542	118.052	151.086	14.569	1.20818	1.7581	0.514773	1.16035
543	118.053	119.06	14.558	0.781964	1.24252	0.925509	0.98333
544	118.066	119.073	3.301	56.5306	76.6982	60.8769	64.7019
545	118.078	119.085	9.05	129.053	30.6871	26.5235	62.0878
546	118.078	119.086	7.231	126.537	215.342	182.042	174.64
547	118.082	119.09	0.357	19.1621	17.6057	20.8455	19.2044
548	119.037	120.045	14.565	5.71718	7.09642	7.08139	6.63167
549	119.04	120.048	0.737	13.0437	14.5335	10.5878	12.7217
550	119.041	120.048	8.121	0.493175	0.572238	0.515446	0.526953
551	119.041	277.046	8.133	2.64448	3.75932	3.62165	3.34182
552	119.045	120.053	8.626	2.60696	3.4271	2.54083	2.8583
553	119.045	120.053	6.19	3.54777	2.32134	5.35069	3.73993
554	119.048	120.056	14.555	2.32466	3.09154	2.1439	2.52003
555	119.058	120.066	0.868	7.38424	2.71615	5.08824	5.06288
556	119.073	120.081	2.39	221.324	211.065	188.032	206.807
557	119.073	120.081	14.551	11.8694	16.1775	15.9695	14.6721
558	120.021	121.028	14.569	4.65155	9.33384	13.3664	9.11725
559	120.024	121.032	0.619	2.56525	3.25582	1.31893	2.38
560	120.032	121.04	14.574	2.69015	3.02513	3.44465	3.05331
561	120.032	121.04	0.914	3.00436	3.62846	3.66542	3.43274
562	120.032	121.04	1.286	9.49704	9.55804	10.5418	9.86562
563	120.033	121.04	15.55	2.45968	2.21182	3.45621	2.70924
564	120.033	279.03	0.932	4.60826	6.73978	8.06104	6.46969
565	120.069	121.076	14.541	4.16288	4.90092	6.56053	5.20811
566	120.978	121.985	0.829	1.75997	1.90523	1.62428	1.76316
567	121.074	122.081	0.924	72.7685	46.9116	71.6569	63.779
568	121.074	122.081	0.781	3.8552	4.17467	4.09224	4.04071
569	121.074	122.081	0.854	23.3397	16.9812	24.6244	21.6484
570	121.089	122.097	14.558	50.4622	107.45	82.87	80.2608
571	121.53	122.537	0.698	26.7068	11.1322	20.9098	19.5829
572	121.54	122.547	14.638	2360.46	2876.11	3412.8	2883.12
573	121.917	122.924	0.802	109.281	191.683	186.469	162.477
574	121.957	122.964	14.657	7809.25	9696.56	8892.74	8799.52
575	122.033	123.04	14.62	250.514	251.949	214.399	238.954
576	122.033	123.04	0.996	163.946	117.984	107.26	129.73
577	122.033	123.04	0.701	9328.77	7671.43	7187.81	8062.67
578	122.042	123.049	0.525	5.4117	4.16996	10.1359	6.5725
579	122.048	123.055	14.565	3.2794	5.20085	3.99053	4.15692
580	122.048	123.055	1.283	40.5343	29.4604	31.702	33.8989
581	122.048	123.055	0.901	22.8891	18.9961	20.0046	20.6299
582	122.055	267.098	7.174	0.939686	0.831698	1.33278	1.03472
583	122.056	123.063	7.162	0.830492	1.08734	0.730824	0.882884
584	122.056	123.063	3.428	1.10889	1.14561	1.09186	1.11545
585	122.073	123.081	5.208	299.803	226.648	219.855	248.769
586	122.083	245.174	0.345	15.8035	3.31449	3.33697	7.48497
587	122.084	123.092	14.539	39.1196	41.3276	44.1863	41.5445
588	122.085	123.092	0.353	15.6477	18.5393	24.2225	19.4699
589	122.109	123.117	8.761	134.051	174.087	143.675	150.604
590	122.933	123.941	0.854	440.891	345.869	253.264	346.675
591	122.933	123.941	0.958	70.8223	96.77	55.1911	74.2612
592	123.017	124.024	0.72	103.783	81.9547	83.9194	89.8856
593	123.033	165.067	0.706	34.156	30.4734	26.0061	30.2118
594	123.034	124.041	14.615	27.3767	27.1248	18.1022	24.2012
595	123.034	124.041	3.193	1.49897	3.36407	3.61933	2.82745
596	123.034	124.041	0.706	1057.77	932.523	829.348	939.882
597	123.061	124.068	0.736	3.13213	2.46552	6.65311	4.08359
598	123.076	124.084	0.564	3.95172	4.4832	5.96355	4.79949
599	123.08	124.087	14.154	13.7292	19.4034	16.0677	16.4001
600	123.536	124.543	10.196	1.17471	2.00379	3.09709	2.09187
601	123.949	124.956	14.876	174.295	182.368	191.123	182.595
602	124.029	125.036	3.044	71.1347	110.82	71.4379	84.4644
603	124.03	125.038	0.721	1259.15	1017.93	952.103	1076.39
604	124.03	125.038	14.617	33.5165	27.3645	28.7334	29.8714
605	124.032	125.039	0.735	1752.98	1592.96	1406.34	1584.09
606	124.032	125.04	0.73	4.06471	3.19962	3.93214	3.73216
607	124.063	125.071	14.55	7.14741	8.18333	6.77667	7.36913
608	124.069	125.076	0.723	2505.62	1799.28	1797.22	2034.04
609	124.075	125.082	14.54	5.67843	7.27621	8.15301	7.03588
610	124.075	188.091	14.545	0.695663	2.22952	1.86012	1.5951
611	124.077	125.084	13.285	0.165007	0.277722	0.158331	0.200354
612	124.089	125.096	4.714	1901.19	1913.08	3109.83	2308.03
613	124.1	125.107	15.876	1.46163	5.8778	2.39147	3.24363
614	124.1	125.107	2.207	2.66099	2.85095	1.95913	2.49036
615	124.1	125.107	14.544	2.10802	2.23202	2.22616	2.18873
616	124.954	125.961	1.248	4.51381	4.46144	6.4968	5.15735
617	124.954	125.961	15.422	6.331	8.82826	8.86151	8.00692
618	124.957	125.964	14.856	54.4059	54.8954	53.2766	54.1926
619	124.979	125.986	14.638	2299.62	2620.28	2509.38	2476.43
620	124.998	126.005	14.642	25.5356	46.3323	11.8107	27.8928
621	125.056	126.063	0.308	4.41333	3.61925	20.3499	9.46082
622	125.059	126.066	4.153	29.0501	40.8393	32.8993	34.2629
623	125.059	126.066	7.78	1.94919	2.53885	3.09883	2.52896
624	125.084	126.091	14.557	5.7162	6.88345	5.35354	5.9844
625	125.095	126.102	14.537	57.0093	61.6013	52.3457	56.9854
626	125.12	126.128	14.824	4.4154	7.46839	7.88773	6.59051
627	125.888	126.895	0.859	8.3424	7.53725	7.0429	7.64085
628	125.964	189.979	14.906	5.92589	2.89972	3.64438	4.15666
629	125.965	126.972	14.906	174.192	192.456	153.592	173.413
630	125.982	126.99	1.907	0.803975	0.875828	0.88253	0.854111
631	125.982	126.99	3.168	2.67849	2.51671	4.09959	3.09826
632	125.983	148.972	1.903	1.72968	1.17356	2.30816	1.73713
633	125.991	126.999	0.937	207.304	209.781	166.319	194.468
634	126.008	127.015	5.707	20.4339	34.8827	27.7098	27.6755
635	126.016	127.024	0.723	115.842	93.8266	79.6367	96.4351
636	126.017	127.024	1.232	0.952977	1.08655	1.09374	1.04442
637	126.017	164.98	0.696	4.74469	4.27986	4.03004	4.35153
638	126.019	127.027	0.734	15.2542	15.6088	15.4154	15.4261
639	126.043	127.05	2.528	36.6042	17.3685	21.4748	25.1492
640	126.079	127.086	14.544	9.46686	11.0612	9.05914	9.86242
641	126.087	159.12	0.595	0.57876	0.64077	0.730714	0.650081
642	126.088	127.095	0.603	0.785925	0.637681	0.645013	0.68954
643	126.143	127.151	5.583	0.473326	0.562154	0.819652	0.618377
644	126.144	205.165	5.587	0.497349	0.545851	0.663918	0.569039
645	126.971	271.977	0.981	1.1281	1.09888	1.10104	1.10934
646	126.972	127.979	0.994	1.95429	4.34649	2.23398	2.84492
647	126.973	127.98	0.701	78.5952	61.1657	69.5782	69.7797
648	127.012	128.019	0.719	15835.7	12232.7	11265.6	13111.3
649	127.012	128.019	14.611	15.6621	17.1622	108.095	46.9731
650	127.027	128.034	0.952	4.94693	3.14685	5.75014	4.61464
651	127.035	128.042	0.344	15.3506	163.42	178.911	119.227
652	127.046	128.054	0.609	0.891967	0.987535	1.07132	0.983607
653	127.063	128.07	14.579	12.4613	19.1581	25.5175	19.0457
654	127.074	128.082	14.541	11.1321	13.0828	8.03153	10.7488
655	127.943	128.951	14.669	68.4179	63.5327	67.6013	66.5173
656	127.943	128.951	0.915	24.9461	23.3675	22.2526	23.5221
657	128.011	129.018	15.919	1.45583	1.73422	1.0172	1.40242
658	128.015	129.022	1.232	4.51685	2.29974	3.05197	3.28952
659	128.062	129.07	3.187	2.68133	2.20267	2.34295	2.40898
660	128.131	129.139	0.776	17.4238	13.7155	14.7994	15.3129
661	128.951	129.958	14.648	86.764	91.5277	84.6834	87.6583
662	128.972	129.979	14.652	172.5	280.29	172.782	208.524
663	129.009	130.017	0.722	2069.57	1578.78	1526.93	1725.1
664	129.009	130.017	1.233	13.3876	9.94761	10.6264	11.3205
665	129.042	130.05	1.295	381.168	80.8829	298.615	253.555
666	129.058	130.065	14.568	10.4183	15.8335	13.1655	13.1391
667	129.062	130.069	0.967	197.732	204.734	162.89	188.452
668	129.115	130.122	5.279	24.8115	25.8923	20.8868	23.8636
669	129.152	130.159	3.661	2245.12	1668.24	1560.33	1824.56
670	129.152	130.159	14.544	35.7302	48.4989	40.8095	41.6795
671	129.152	130.159	3.445	121.052	912.387	943.503	658.981
672	129.526	130.533	14.631	3772.35	4209.75	551.649	2844.58
673	129.959	130.966	0.185	378.897	408.411	374.464	387.258
674	130.003	131.01	0.949	1.42128	1.38447	1.5502	1.45198
675	130.013	131.02	1.223	2.16526	2.18243	2.14792	2.1652
676	130.026	131.034	1.237	19.9496	61.868	20.7464	34.188
677	130.042	131.049	2.405	11.57	5.78012	8.14798	8.49936
678	130.078	131.086	9.881	11.8562	12.426	10.1471	11.4764
679	130.11	131.118	0.325	6.7371	43.6666	35.5003	28.6347
680	130.111	131.118	14.567	5.08565	5.9775	5.3396	5.46758
681	130.922	131.93	14.713	243.212	146.995	115.676	168.628
682	130.999	132.006	0.955	2.98215	3.23005	3.18585	3.13268
683	131.037	132.044	3.671	3.73013	2.00458	1.10333	2.27934
684	131.04	132.047	8.941	2.28882	1.60647	1.86532	1.9202
685	131.04	132.047	8.47	1.81027	2.10908	3.69168	2.53701
686	131.04	132.047	9.491	2.90437	2.36534	3.81692	3.02888
687	131.043	132.05	0.993	20.7273	17.1515	17.097	18.3253
688	131.058	132.065	14.549	8.22877	10.0727	7.83001	8.71048
689	131.066	132.073	0.599	2.42163	3.29332	1.49378	2.40291
690	131.066	132.073	15.458	2.88567	1.67619	1.44156	2.00114
691	131.069	132.077	0.886	16.6501	9.56375	20.7412	15.6517
692	131.07	132.077	14.548	7.71858	9.60458	11.9533	9.7588
693	131.073	132.081	0.309	12.7568	42.2931	15.7217	23.5905
694	131.073	132.081	14.538	4.75171	5.17331	5.07777	5.00093
695	131.094	132.102	14.546	25.6146	26.5823	15.0827	22.4265
696	131.094	132.102	1.387	106.917	48.7942	473.501	209.738
697	131.094	132.102	1.5	309.707	285.533	473.501	356.247
698	131.106	132.113	0.87	2.93278	4.72057	1.7285	3.12728
699	131.107	304.247	0.864	2.05182	7.62142	6.26453	5.31259
700	131.492	132.499	14.635	27.4949	32.1942	23.2846	27.6579
701	131.999	133.007	0.943	2.12138	2.36488	2.32314	2.2698
702	132.057	133.065	0.259	83.3908	4.24932	4.4597	30.7
703	132.065	133.072	1.109	5.24423	5.39065	6.87773	5.83753
704	132.065	133.072	0.907	4.58327	3.64493	5.15404	4.46075
705	132.068	133.076	0.57	3.46958	5.09408	5.36388	4.64251
706	132.069	133.076	14.549	1.0299	1.31952	1.05235	1.13392
707	132.09	133.097	0.114	0.78665	1.76006	1.29566	1.28079
708	132.094	133.101	14.561	6.29695	6.57533	5.5964	6.15623
709	132.094	133.101	8.566	30.5762	36.1956	45.1167	37.2962
710	132.094	133.101	12.045	23.7685	21.728	22.847	22.7812
711	132.098	133.105	14.556	4.31596	6.55175	6.12207	5.66326
712	132.996	134.003	0.969	2.0329	1.98025	1.98414	1.9991
713	133.038	134.045	0.72	98.832	91.52	87.7523	92.7014
714	133.041	134.048	0.949	1.42537	1.56972	1.55891	1.518
715	133.052	134.06	14.555	20.429	25.7526	11.9278	19.3698
716	133.074	134.081	0.894	231.958	40.8083	99.3365	124.034
717	133.082	134.089	0.131	1.39075	2.06147	1.23491	1.56237
718	133.089	134.096	14.561	3.87409	8.20345	4.41882	5.49879
719	133.11	134.117	0.91	43.7205	27.8995	25.8025	32.4742
720	133.634	134.641	0.671	2.36071	3.63658	2.98017	2.99248
721	133.915	134.922	0.839	4.20211	4.5333	3.92254	4.21931
722	133.915	134.922	1.189	0.810372	0.860227	0.903371	0.85799
723	134.018	135.026	2.867	92.5129	12.6057	1.09922	35.4059
724	134.04	135.047	0.863	19.7572	7.45814	32.0865	19.7673
725	134.094	135.101	2.846	4.50824	4.20451	5.44179	4.71818
726	134.094	135.101	2.393	5.86841	6.28717	8.77286	6.97615
727	134.094	135.101	3.027	40.9438	35.4837	43.2513	39.893
728	134.97	135.977	12.898	10.2748	5.48191	0.157647	5.30478
729	134.97	135.977	6.379	45.9899	57.5218	21.9609	41.8242
730	134.971	135.978	12.77	3.399	10.7337	6.4067	6.84648
731	134.971	135.978	13.76	5.31484	2.50797	7.07113	4.96465
732	134.971	135.978	14.232	2.15075	4.39702	6.48055	4.34277
733	134.971	135.978	13.997	6.319	2.70971	6.50326	5.17732
734	134.971	135.978	12.983	7.17082	6.15075	2.7828	5.36812
735	134.971	135.978	13.137	2.64301	2.55062	3.13243	2.77535
736	134.971	135.978	6.382	77.5571	133.837	8.05751	73.1506
737	134.971	135.979	12.652	6.90503	14.0927	5.22887	8.74222
738	134.972	135.979	6.348	29.5176	133.837	31.9614	65.1054
739	134.994	136.001	0.812	0.992585	1.07082	0.953618	1.00567
740	135.014	136.021	6.371	31390.7	33262.7	33899.7	32851
741	135.024	136.031	0.717	68.7446	45.9726	37.8694	50.8622
742	135.031	136.038	7.265	1.62948	5.01745	2.23961	2.96218
743	135.031	136.039	6.864	12.9054	11.0192	10.9604	11.6283
744	135.032	136.039	0.503	7.59566	8.20406	2.68637	6.16203
745	135.032	136.039	15.979	3.79312	5.78478	4.29349	4.62379
746	135.033	293.055	0.504	0.704992	0.813832	0.81935	0.779391
747	135.033	293.055	15.981	1.44319	0.641836	0.606812	0.897279
748	135.056	136.064	6.415	71.4764	48.8957	11.7236	44.0319
749	135.056	136.064	12.769	8.84125	3.05671	11.0863	7.66142
750	135.057	136.065	5.889	230.801	257.175	241.4	243.125
751	135.057	136.064	13.713	1.98911	2.53473	7.88196	4.13527
752	135.057	136.064	6.374	60.4015	1.51713	50.8081	37.5756
753	135.057	136.065	13.178	3.86615	4.75539	3.06571	3.89575
754	135.057	136.065	6.783	10.4426	8.39264	9.13013	9.3218
755	135.057	136.065	14.001	6.44694	2.5598	3.43027	4.14567
756	135.057	136.065	12.668	3.89654	1.54216	11.0404	5.49304
757	135.058	136.065	14.497	3.761	3.2361	5.40096	4.13269
758	135.058	136.065	12.86	4.30879	1.54086	5.88752	3.91239
759	135.058	136.065	6.351	13.2072	23.1798	11.8319	16.073
760	135.068	136.075	14.572	7.29557	9.71596	8.44148	8.48434
761	135.105	136.112	14.561	12.1818	20.0616	10.3092	14.1842
762	135.143	136.151	6.382	8.69892	15.0776	5.8235	9.86668
763	135.504	136.512	5.92	5.41304	7.18148	5.00197	5.8655
764	135.962	136.969	0.769	39.467	39.841	42.9211	40.743
765	136.008	137.015	3.309	7013.35	9014.9	7817.93	7948.73
766	136.038	137.046	1.276	23.1133	23.6198	28.5082	25.0804
767	136.038	137.046	0.934	5.40043	6.60992	8.07195	6.6941
768	136.063	137.071	14.559	2.79927	4.51396	3.66848	3.66057
769	136.073	137.081	0.909	113.187	33.0396	42.7708	62.9993
770	136.089	137.096	7.233	399.033	391.452	452.158	414.214
771	136.1	137.107	0.507	3.03463	3.81611	7.09067	4.64714
772	136.1	137.107	14.548	10.5342	15.2963	13.3858	13.0721
773	136.98	137.987	14.664	55.4258	74.4862	65.661	65.191
774	137.02	138.027	0.679	32.3083	25.9343	17.7213	25.3213
775	137.032	138.04	0.723	109.058	78.5047	65.6694	84.4108
776	137.047	138.055	0.887	31.6388	18.3186	58.2626	36.0733
777	137.084	138.091	14.559	7.5891	8.58608	8.06288	8.07935
778	137.095	138.102	14.543	129.797	152.5	184.801	155.699
779	137.12	138.127	8.921	1.53363	0.758824	0.965748	1.08607
780	137.899	138.906	0.839	6.14538	5.52327	6.71827	6.12897
781	137.899	138.906	0.954	4.04968	18.9958	23.1056	15.3837
782	137.972	171.005	14.639	27.4103	32.77	40.7905	33.6569
783	137.973	138.98	14.654	5.26225	12.3089	5.75391	7.77502
784	138.023	139.031	3.817	8.25094	16.7791	5.82056	10.2835
785	138.029	139.036	0.803	15.6525	16.2032	16.7314	16.1957
786	138.043	139.05	1.258	35.2954	34.6244	38.4872	36.1357
787	138.043	139.05	0.917	18.3781	16.8775	22.0908	19.1155
788	138.051	139.058	0.135	2.70835	1.46288	2.3955	2.18891
789	138.051	139.058	0.613	1.51322	2.47398	1.58535	1.85752
790	138.059	139.066	3.538	1.22119	1.41154	0.946769	1.19317
791	138.059	139.066	5.188	0.623498	1.43356	1.15359	1.07022
792	138.06	294.154	5.204	9.35327	11.6406	9.15954	10.0511
793	138.065	139.073	0.79	12.0349	7.32413	20.0096	13.1229
794	138.079	139.086	0.328	5.78373	41.4078	6.46298	17.8848
795	138.079	139.086	14.079	1.20896	1.95924	1.11176	1.42665
796	138.079	139.086	14.547	2.41729	2.91258	3.12969	2.81985
797	138.086	294.206	9.557	3.68041	2.17577	2.26353	2.70657
798	138.087	139.095	9.558	0.353497	0.563803	0.406458	0.441253
799	138.087	139.095	5.214	1.03202	1.22326	1.28463	1.17997
800	138.087	139.095	3.415	1.62449	3.83722	3.68539	3.04903
801	138.52	139.527	0.723	98.3491	60.3676	44.8908	67.8691
802	138.907	139.914	0.898	109.282	99.0383	84.6922	97.6708
803	138.956	139.963	14.649	1024.43	1262.35	1277.84	1188.2
804	138.956	139.963	1.243	11.5526	1.83969	2.59807	5.33013
805	138.956	139.963	0.365	4.97411	46.8384	28.7225	26.845
806	138.98	139.988	14.631	560.306	573.627	629.684	587.873
807	139.027	140.034	0.289	20.4926	47.1212	61.3709	42.9949
808	139.061	140.068	0.822	24.0094	28.7465	53.7882	35.5147
809	139.063	140.07	14.567	3.63674	5.54485	6.0404	5.074
810	139.071	140.078	0.349	13.4875	16.3752	19.6548	16.5059
811	139.111	140.118	14.511	35.6634	36.8846	38.6877	37.0786
812	139.896	140.903	0.957	2.10501	8.68964	10.5207	7.10512
813	139.944	140.951	14.906	413.904	429.677	405.729	416.437
814	139.954	140.961	14.647	63.9925	48.6517	46.6299	53.0914
815	139.988	140.995	14.632	193.263	211.778	246.593	217.211
816	139.999	141.006	7.794	2.14984	1.0298	0.91576	1.36513
817	139.999	141.006	1.327	3.24367	3.26938	3.29898	3.27068
818	139.999	141.006	0.989	23.6904	20.4489	13.6868	19.2754
819	139.999	141.006	0.815	27.47	6.87153	6.76593	13.7025
820	140.002	141.01	3.304	70.6902	97.3224	82.1227	83.3785
821	140.011	141.018	0.614	3.22906	2.02278	3.17069	2.80751
822	140.024	141.031	3.475	57.7481	52.3068	39.6895	49.9148
823	140.043	141.051	0.623	426.514	364.413	359.276	383.401
824	140.045	71.0298	0.731	131.769	97.9441	95.9034	108.539
825	140.055	141.062	4.688	9.84625	12.8497	10.5597	11.0852
826	140.059	141.066	14.545	6.03295	6.75031	4.46918	5.75081
827	140.066	141.074	6.884	1.55072	1.44924	1.47771	1.49256
828	140.066	141.074	0.556	2.06596	3.8942	2.55195	2.83737
829	140.095	141.102	0.556	4.3591	3.63923	2.20417	3.40083
830	140.095	141.102	0.911	2.35415	6.95504	5.77016	5.02645
831	140.103	141.11	0.613	1.69956	1.58589	1.36218	1.54921
832	140.106	141.113	14.544	616.164	575.63	562.738	584.844
833	140.951	141.958	14.651	10670.2	13149.3	10183.8	11334.4
834	140.951	141.958	1.247	126.387	30.1239	118.855	91.7886
835	140.951	141.958	0.624	37.238	41.6613	23.1085	34.0026
836	140.976	141.983	14.631	121.235	115.788	132.285	123.103
837	140.999	183.033	0.823	1.05436	1.17899	0.978844	1.07073
838	141	142.007	0.981	4.30333	4.79727	6.11939	5.07333
839	141	142.007	0.814	2.18672	1.97111	1.72306	1.9603
840	141.027	142.035	0.976	17.5927	10.2672	9.52149	12.4605
841	141.042	142.05	0.33	5.77662	66.937	60.1751	44.2962
842	141.064	142.071	0.718	24.5041	20.9669	15.5675	20.3462
843	141.123	142.13	0.279	4.48789	16.3002	14.0554	11.6145
844	141.931	142.938	0.966	2515.79	2442.89	3234.65	2731.11
845	141.941	142.948	0.852	10.6602	14.7604	10.168	11.8629
846	141.951	183.985	14.634	656.774	698.799	657.11	670.894
847	141.959	142.967	14.908	57.83	64.4218	61.2966	61.1828
848	141.969	142.976	3.156	9.31374	8.83394	7.61881	8.58883
849	141.977	142.985	1.007	3.95594	3.87051	3.45245	3.75963
850	141.983	142.991	14.632	71.9326	79.4984	55.4904	68.9738
851	141.996	143.003	7.792	1.10478	1.4345	1.31475	1.28468
852	141.996	143.003	14.863	4.63475	5.0909	4.71412	4.81326
853	142.042	72.0285	0.736	24.4512	16.4996	16.3495	19.1001
854	142.078	143.085	5.598	0.616612	1.12969	0.837222	0.861176
855	142.081	307.151	5.542	1.15816	0.948541	1.03088	1.04586
856	142.081	302.196	8.074	2.97117	3.31468	2.42764	2.9045
857	142.082	143.089	3.194	2.28484	1.82211	2.2675	2.12481
858	142.082	143.09	5.554	1.26303	1.09952	1.78981	1.38412
859	142.082	143.09	8.058	0.634018	0.650522	0.642674	0.642404
860	142.085	143.092	14.55	9.77702	14.6659	15.4949	13.3126
861	142.111	143.117	8.607	1.39304	4.21998	3.98211	3.19838
862	142.147	143.154	14.804	82.7073	100.811	91.227	91.5819
863	142.147	143.154	3.243	2.88574	3.22531	2.86661	2.99255
864	142.147	143.154	0.669	6.18964	8.18725	5.87892	6.75194
865	142.147	143.154	1.065	3.67527	3.59673	4.24514	3.83904
866	142.951	143.959	14.628	89.563	93.2503	76.3111	86.3748
867	142.952	143.959	0.321	59.2349	84.0578	52.6732	65.3219
868	142.997	144.004	1.005	8.52067	11.6215	7.24742	9.12985
869	142.997	144.004	0.808	1.05288	1.13587	1.01155	1.06677
870	143.066	144.073	3.758	1.004	1.06234	0.936413	1.00092
871	143.073	144.081	14.56	3.56627	4.82644	3.61956	4.00409
872	143.094	144.102	0.903	41.328	12.7518	26.7912	26.957
873	143.131	144.138	7.969	3.4439	0.505779	2.94142	2.29703
874	143.975	144.982	0.932	5.00779	7.23037	6.6968	6.31165
875	143.975	144.982	14.609	268.72	300.487	379.903	316.37
876	143.993	145.001	0.811	1.8763	2.02418	1.75009	1.88352
877	144.002	145.009	0.856	42.029	34.6871	16.9658	31.2273
878	144.002	145.009	1.018	24.8007	18.0928	21.4259	21.4398
879	144.042	145.049	1.262	4194.25	502.432	4235.96	2977.55
880	144.057	145.064	8.038	0.951419	2.2124	1.5467	1.57017
881	144.069	145.076	13.087	0.296438	0.387946	0.284603	0.322996
882	144.09	145.097	8.443	1.44595	0.727601	1.26673	1.14676
883	144.09	145.097	1.502	2.35218	2.99811	3.51638	2.95556
884	144.094	145.101	9.881	38.4064	42.4287	49.4182	43.4178
885	144.098	145.105	8.05	1.37498	2.71351	2.05961	2.04937
886	144.098	145.105	9.205	1.57458	1.97001	1.32112	1.6219
887	144.098	145.105	8.411	1.98147	2.11823	1.77061	1.95677
888	144.545	145.553	0.725	41.1547	40.5679	31.3155	37.6794
889	144.947	145.954	14.633	582.703	628.923	579.983	597.203
890	145.019	146.027	3.179	4.58732	0.980704	3.2803	2.94944
891	145.019	146.027	0.919	8.82453	2.78744	1.68961	4.43386
892	145.022	146.03	0.705	193.784	212.586	206.22	204.197
893	145.037	146.044	0.926	3.77502	4.26843	5.11295	4.38547
894	145.037	146.044	6.058	1.68077	1.28688	1.24103	1.40289
895	145.037	146.045	1.289	4.33902	4.22948	4.65077	4.40642
896	145.037	146.044	7.294	1.29363	1.71013	1.18113	1.39496
897	145.037	146.045	4.768	1.41284	1.98965	0.672231	1.35824
898	145.05	73.5324	14.623	427.16	359.754	337.756	374.89
899	145.05	73.5324	0.721	22336.3	15825.4	16263.4	18141.7
900	145.052	146.06	14.559	2.10792	4.07101	3.53961	3.23951
901	145.052	146.06	0.303	84.8299	44.6712	48.1321	59.211
902	145.089	146.096	14.553	35.2111	84.2447	68.6065	62.6874
903	145.11	146.117	0.906	15.9557	2.52851	24.5157	14.3333
904	145.158	146.165	0.791	9.52533	22.7083	7.7213	13.3183
905	145.954	146.961	1.225	22.1881	23.4669	69.1269	38.2607
906	145.973	146.98	14.609	118.774	142.919	90.7235	117.472
907	145.999	147.007	1.032	4.57618	4.37123	4.68224	4.54322
908	146.051	74.0327	14.618	37.5084	37.8276	27.0776	34.1379
909	146.051	74.0328	0.691	2480.62	1783.11	1768.65	2010.79
910	147.029	148.037	0.802	13.2054	18.0342	13.4952	14.9116
911	147.047	74.531	0.724	2788.59	2248.92	2009.25	2348.92
912	147.048	74.531	14.623	50.0657	51.0249	26.4456	42.5121
913	147.053	148.06	0.879	119.73	22.3612	33.9075	58.6664
914	147.068	148.075	14.569	4.83612	6.23317	4.81624	5.29518
915	147.104	148.112	0.346	35.2052	33.7032	5.02312	24.6438
916	147.104	148.112	14.561	4.18661	5.0357	5.06311	4.7618
917	147.928	148.935	0.819	29.1636	17.3637	19.0974	21.8749
918	147.931	148.938	0.979	1.82079	1.83378	1.85642	1.837
919	147.967	148.974	8.804	4.3682	2.7262	5.33751	4.14397
920	147.97	148.977	1.303	238.695	161.63	281.966	227.431
921	148.016	149.023	11.212	2768.19	3437.44	2715.41	2973.68
922	148.026	149.034	8.254	9.4025	10.6107	7.09232	9.03517
923	148.029	149.036	5.914	0.610937	0.693053	1.13227	0.812088
924	148.037	149.044	0.599	7.26328	9.01548	9.59107	8.62328
925	148.037	149.044	5.265	7.13573	7.52577	7.07378	7.2451
926	148.043	149.05	1.667	85.2657	5.71171	1.4954	30.8243
927	148.05	149.057	0.821	23.6023	25.5475	25.2089	24.7863
928	148.052	149.059	2.408	861.594	792.844	823.655	826.031
929	148.052	149.06	0.225	58.4912	67.6786	4.16088	43.4436
930	148.063	149.071	4.954	10.3944	15.2968	13.5351	13.0754
931	148.067	149.074	8.483	2.57377	1.80713	4.29983	2.89357
932	148.089	149.096	12.051	7.79986	7.95888	9.40099	8.38658
933	148.089	149.096	5.848	174.507	162.432	137.952	158.297
934	148.585	149.592	0.734	31.5234	20.1365	18.3826	23.3475
935	149.009	150.016	0.978	2.40763	2.34527	2.34988	2.36759
936	149.051	150.058	1.46	37.3571	28.0643	29.1735	31.5316
937	149.051	150.058	14.541	3.89783	3.7169	3.82031	3.81168
938	149.076	150.084	7.225	1.80911	1.22814	1.24548	1.42758
939	149.105	150.112	0.868	24.8572	24.8661	22.1654	23.9629
940	149.154	150.162	0.662	4.12119	3.27441	3.19461	3.53007
941	149.587	150.594	9.742	2.08154	1.45062	2.87537	2.13584
942	149.587	317.209	9.768	4.4728	4.92011	0.50167	3.29819
943	150.025	151.032	3.485	9.22864	13.784	27.2937	16.7688
944	150.025	151.032	3.704	25.6184	26.3183	17.4389	23.1252
945	150.028	151.035	0.651	15432.6	13930.7	14242.5	14535.3
946	150.028	151.035	0.931	381.087	247.068	155.724	261.293
947	150.028	151.035	14.616	405.467	302.187	301.305	336.32
948	150.032	151.039	0.564	2.61003	6.43493	2.06195	3.7023
949	150.043	151.05	0.598	2.36454	4.50953	3.9793	3.61779
950	150.065	151.073	0.813	13.2814	11.2479	17.1136	13.881
951	150.066	301.14	0.814	1221.76	1210.29	1272.72	1234.93
952	150.068	151.075	6.986	49.7881	42.1733	96.6579	62.8731
953	150.079	151.086	0.24	28.112	20.1781	19.663	22.651
954	150.089	151.096	1.764	28.2087	45.1706	264.207	112.529
955	150.115	151.123	7.15	1.15889	2.04237	1.23142	1.47756
956	150.14	151.148	0.232	46.0354	53.593	3.82557	34.4846
957	150.141	151.148	7.063	15.8013	19.0785	16.1687	17.0162
958	150.972	151.98	14.88	47.0461	39.4789	41.7408	42.7553
959	150.999	152.007	11.203	0.893743	0.979237	0.959001	0.943994
960	150.999	152.007	14.7	11.7872	17.82	11.4945	13.7006
961	151.006	152.013	1.003	1.96846	2.08675	2.1444	2.06653
962	151.009	152.016	5.918	1879.52	2148.01	2102.46	2043.33
963	151.025	152.033	14.615	56.0982	39.3111	31.2258	42.2117
964	151.029	152.036	6.972	0.533106	0.540998	0.508931	0.527679
965	151.029	215.045	6.985	0.98999	0.845809	1.82422	1.22001
966	151.048	152.055	0.734	30.3299	27.4616	32.6834	30.1583
967	151.049	152.056	1.525	4.0408	2.80891	4.25602	3.70191
968	151.049	152.056	1.693	2.62893	1.36859	2.37538	2.1243
969	151.049	152.056	0.914	5.69941	7.13571	5.91884	6.25132
970	151.071	152.078	0.585	6.08212	6.92101	5.42669	6.14327
971	151.1	152.107	14.548	6.07858	11.1507	7.59868	8.276
972	151.136	152.143	3.934	28.8749	31.5137	30.7285	30.3724
973	151.144	152.151	0.249	1.2655	4.36152	3.17898	2.93533
974	151.144	152.151	0.558	2.43286	5.77236	2.47176	3.55899
975	151.47	152.477	14.826	35.5808	34.4117	37.8736	35.9554
976	151.987	152.995	14.653	611.946	695.193	652.899	653.346
977	151.987	152.995	14.844	36.1378	31.266	24.5771	30.6603
978	152.013	153.02	4.488	0.747608	1.02525	1.04501	0.939288
979	152.025	153.032	0.707	2196.29	1771.09	2128.67	2032.02
980	152.044	153.052	0.809	13.5706	9.499	14.0358	12.3685
981	152.047	153.054	0.253	138.83	3.81763	4.00664	48.8847
982	152.055	153.062	3.572	9.14666	8.27512	13.2312	10.2177
983	152.083	153.091	6.067	82.7875	123.111	113.252	106.384
984	152.083	153.091	5.888	227.554	251.645	237.698	238.966
985	152.083	153.091	0.175	190.982	157.421	8.27283	118.892
986	152.095	153.101	6.047	1.82464	1.89198	1.97516	1.89726
987	153.034	154.041	5.509	16.349	24.0382	19.6228	20.0033
988	153.034	154.042	3.308	6995.44	8993.48	7797.13	7928.68
989	153.042	154.049	0.281	5.95475	33.3016	6.73925	15.3319
990	153.054	154.061	15.153	0.742651	1.51795	2.00806	1.42289
991	153.055	217.07	15.158	0.724389	1.01859	1.38621	1.04306
992	153.062	154.07	4.582	14.9554	18.7936	18.2673	17.3388
993	153.09	154.097	14.535	2.58414	2.3573	2.45717	2.4662
994	153.09	154.097	0.891	6.55705	8.30216	9.22571	8.02831
995	153.115	154.122	14.553	10.1008	19.4945	9.28275	12.9594
996	153.126	154.133	16.021	2.06915	1.60617	1.53903	1.73811
997	153.151	154.159	5.693	1.90379	1.33181	1.61088	1.61549
998	153.873	154.88	0.831	1.00098	1.1193	0.929286	1.01652
999	153.959	154.967	14.698	458.919	486.131	424.346	456.465
1000	153.982	154.99	14.688	7760.62	9655.42	8848.53	8754.86
1001	154.026	155.033	0.33	31.4202	30.8928	49.7743	37.3624
1002	154.039	155.046	5.698	74.4045	120.971	89.2168	94.8643
1003	154.039	155.046	1.641	4.19279	5.98778	5.86891	5.34983
1004	154.045	155.052	0.331	1.31311	2.24262	2.89654	2.15076
1005	154.045	155.053	0.13	0.998414	1.20542	1.42063	1.20815
1006	154.046	155.054	0.918	2.9484	2.14673	1.83547	2.3102
1007	154.06	155.067	0.815	48.1463	43.2272	51.0329	47.4688
1008	154.063	155.07	0.297	6.99281	7.74852	142.912	52.5511
1009	154.082	155.089	2.664	0.885985	2.39456	2.31239	1.86431
1010	154.082	155.089	3.871	2.08012	4.32831	4.04178	3.4834
1011	154.117	326.268	10.076	4.37469	3.68053	3.23935	3.76486
1012	154.119	155.126	10.076	0.310096	0.452916	0.277392	0.346801
1013	154.121	155.129	14.545	125.319	150.752	177.482	151.184
1014	154.127	155.134	10.023	0.438183	0.449446	0.807849	0.565159
1015	154.127	155.134	9.252	0.585927	1.04365	0.887525	0.839035
1016	154.128	347.219	9.239	1.63296	0.827703	0.959066	1.13991
1017	154.128	347.219	10.028	4.0523	3.31123	3.04062	3.46805
1018	154.146	155.154	4.271	1.55871	2.04046	1.30256	1.63391
1019	154.147	155.154	8.508	1.00337	2.06676	1.47837	1.51617
1020	154.147	155.154	7.113	1.61055	1.85465	1.38295	1.61605
1021	154.147	155.154	8.913	26.1651	34.0712	28.9139	29.7167
1022	154.96	155.967	14.711	38.4608	22.2061	35.6296	32.0988
1023	155.007	156.014	0.72	57.0314	44.6804	52.0248	51.2455
1024	155.05	156.057	3.814	6.64489	15.5247	4.53118	8.90025
1025	155.066	156.073	0.605	1.78146	3.25286	2.56927	2.53453
1026	155.066	156.073	6.629	1.34327	1.36485	1.94328	1.55047
1027	155.069	156.076	0.624	2.74883	5.70161	1.50277	3.31774
1028	155.069	156.077	11.365	1.16213	1.62058	1.1067	1.29647
1029	155.069	156.077	3.193	1.86296	2.18713	1.74821	1.93276
1030	155.073	156.081	14.557	1.59257	2.49446	3.21355	2.43352
1031	155.13	156.137	13.99	0.426038	0.951554	0.395936	0.591176
1032	155.131	156.138	14.546	1.8254	2.49128	2.1448	2.15383
1033	155.574	156.581	9.329	0.410521	0.576331	0.406941	0.464598
1034	155.976	156.983	14.918	2.53079	2.92833	2.53138	2.6635
1035	155.983	156.99	14.631	504.625	577.904	602.035	561.521
1036	155.983	156.99	14.778	109.994	150.842	121.159	127.332
1037	156.018	157.025	5.91	35.9691	48.2937	51.1254	45.1294
1038	156.039	157.047	0.808	21.5058	17.458	21.6117	20.1919
1039	156.053	157.061	0.918	10.1098	3.57047	3.71523	5.79852
1040	156.076	157.083	3.017	9.74825	7.06009	8.45386	8.42073
1041	156.076	157.083	0.807	14.5275	12.3643	28.191	18.3609
1042	156.078	157.086	0.196	59.1795	74.7767	4.13947	46.0319
1043	156.093	157.101	9.886	43.6936	26.1233	24.6798	31.4989
1044	156.125	354.284	0.855	8.42497	4.58562	4.42462	5.81174
1045	156.125	157.133	14.554	49.7725	52.4437	56.1367	52.7843
1046	156.126	157.133	0.835	16.2275	17.7295	41.6941	25.217
1047	156.931	157.938	0.867	6.04926	6.53824	5.63061	6.07271
1048	157.021	158.029	2.71	8.30531	1.14956	1.17133	3.54207
1049	157.037	158.044	1.287	3.35929	3.13673	3.41386	3.30329
1050	157.073	158.081	2.862	42.0546	62.686	24.7746	43.1717
1051	157.074	158.081	0.349	124.374	6.00359	133.944	88.1075
1052	157.085	158.092	12.506	0.472266	1.14426	0.670618	0.762382
1053	157.11	158.117	14.56	4.52213	4.43916	4.10759	4.3563
1054	157.146	158.154	8.021	27.8982	163.123	38.8231	76.6146
1055	157.146	158.154	7.856	631.451	855.243	752.395	746.363
1056	157.146	158.154	1.268	43.2353	6.27594	8.79905	19.4368
1057	157.146	158.154	0.923	41.4013	7.12037	11.9042	20.142
1058	157.905	158.912	0.983	679.48	701.265	784.553	721.766
1059	157.914	158.922	0.937	6.03113	6.36434	5.9117	6.10239
1060	157.914	158.922	0.824	2.63064	2.88341	2.44222	2.65209
1061	157.932	158.939	0.967	3.17915	3.54406	3.4815	3.40157
1062	157.932	158.939	0.839	3.04531	3.40527	2.82719	3.09259
1063	157.956	158.964	0.811	490.545	584.396	578.511	551.151
1064	157.99	158.997	0.953	3.97604	3.49865	5.23614	4.23694
1065	158.009	159.017	0.955	46.4651	14.276	28.5372	29.7594
1066	158.017	159.025	0.978	19.0493	9.87785	7.18399	12.0371
1067	158.069	159.076	0.862	20.2471	7.49672	6.18996	11.3113
1068	158.073	159.08	6.76	26.2489	28.78	30.3748	28.4679
1069	158.073	159.08	4.838	1.92979	1.92833	1.72558	1.86123
1070	158.077	159.084	0.613	2.68166	2.86898	2.99184	2.8475
1071	158.109	159.116	7.23	61.7535	88.2891	90.918	80.3202
1072	158.13	159.138	6.917	62.3178	81.5182	66.9601	70.2654
1073	158.15	159.157	14.564	0.887187	0.811579	1.82358	1.17412
1074	158.928	159.935	0.937	5.30965	5.85308	4.95719	5.37331
1075	158.962	159.969	1.248	201.196	34.8995	128.736	121.611
1076	159.01	160.017	0.96	11.3719	7.7783	8.47974	9.20998
1077	159.061	160.068	4.855	1.57089	3.202	2.46537	2.41276
1078	159.061	160.068	0.506	3.17266	3.04021	8.47762	4.89683
1079	159.105	160.112	10.94	0.247949	0.3004	0.281984	0.276778
1080	159.112	160.12	5.553	1.24679	1.12619	1.08785	1.15361
1081	159.113	160.12	1.423	2.52992	1.38812	3.56261	2.49355
1082	159.126	160.133	0.922	1089.77	560.603	406.577	685.65
1083	159.173	160.18	0.591	3.45886	3.81827	1.30799	2.86171
1084	159.173	160.181	14.8	78.4658	93.3428	83.3393	85.0493
1085	159.929	160.936	0.834	22.9117	15.5131	11.1567	16.5272
1086	159.994	161.001	14.634	117.767	118.228	101.666	112.554
1087	160.084	239.105	7.458	1.34103	0.608278	0.745503	0.898272
1088	160.085	161.092	7.477	0.33999	0.399608	0.361229	0.366942
1089	160.1	161.107	2.074	1.58148	1.52838	1.7232	1.61102
1090	160.125	161.132	7.717	133.434	155.56	150.318	146.437
1091	160.962	161.969	1.95	2.81722	5.24828	4.47401	4.17984
1092	160.962	161.969	1.25	3.97124	3.833	3.60888	3.80437
1093	160.963	161.97	0.965	6.28617	5.1542	4.08384	5.17473
1094	161.007	162.014	0.905	4.55555	6.27728	4.00016	4.94433
1095	161.028	81.5211	14.639	4504.86	4626.46	4063.99	4398.44
1096	161.03	162.037	5.99	23.5809	26.9	23.3858	24.6222
1097	161.051	162.058	0.121	0.926817	0.829289	1.93911	1.23174
1098	161.051	162.058	0.515	3.36687	4.66145	4.72376	4.25069
1099	161.06	162.067	5.768	2.55473	2.73138	6.50597	3.93069
1100	161.084	162.091	14.552	9.69525	12.3197	10.6905	10.9018
1101	161.105	162.112	4.102	8.09412	6.3397	6.5211	6.98497
1102	161.105	162.112	0.867	84.8599	27.5246	69.9304	60.7716
1103	161.119	200.082	6.221	1.25169	4.20723	1.32799	2.2623
1104	161.12	162.127	6.22	0.411816	0.487005	0.621629	0.506817
1105	161.899	162.907	14.537	68.4533	76.8166	83.339	76.203
1106	161.941	162.948	0.945	2.15206	2.39907	2.35673	2.30262
1107	162.011	163.018	0.756	18.855	13.6435	5.15697	12.5518
1108	162.013	163.02	0.934	49.246	26.8643	13.3152	29.8085
1109	162.053	163.06	1.262	4079.28	249.285	4064.63	2797.73
1110	162.065	163.073	0.795	16.9816	15.5466	19.747	17.4251
1111	162.115	163.123	0.89	7.78391	10.0744	8.86492	8.90774
1112	162.115	163.123	1.224	14.0734	21.2527	17.4873	17.6045
1113	162.115	163.123	14.552	32.6925	78.8237	56.7446	56.0869
1114	162.125	163.132	5.352	35.3422	38.683	36.1475	36.7242
1115	162.14	163.148	7.154	45.9147	37.9399	43.4208	42.4252
1116	162.923	163.93	0.851	254.132	289.797	261.117	268.349
1117	162.983	163.99	14.649	306.636	328.003	350.055	328.232
1118	163.027	164.034	1.23	54.6198	53.6143	54.721	54.3184
1119	163.055	164.063	11.206	1.25453	1.34778	1.31993	1.30741
1120	163.056	164.063	0.72	53.9181	58.2874	47.2666	53.1574
1121	163.059	164.066	0.719	342.81	328.032	334.788	335.21
1122	163.059	164.067	14.713	36.2845	34.7752	32.7508	34.6035
1123	163.06	164.067	3.21	2.11636	1.96762	1.52361	1.8692
1124	163.061	82.5376	14.622	149.736	85.0699	97.3905	110.732
1125	163.061	82.5377	0.718	11729.7	10449.2	10346.8	10841.9
1126	163.061	82.5376	1.014	544.14	392.445	331.834	422.806
1127	163.063	164.07	0.294	58.8185	7.37934	101.158	55.7852
1128	163.099	164.107	5.451	41.5783	32.692	27.1228	33.7977
1129	163.913	164.92	0.862	419.815	923.276	1156.03	833.04
1130	164.029	165.036	2.861	50.5286	8.03479	0.996533	19.8533
1131	164.044	165.051	0.687	89.5031	63.4422	65.6485	72.8646
1132	164.047	165.054	1.327	178.781	180.297	181.902	180.327
1133	164.047	165.054	0.21	3.36689	40.709	41.6349	28.5703
1134	164.05	165.058	1.448	1.20712	1.41675	1.37246	1.33211
1135	164.061	83.038	0.725	1446.4	1303.55	1245.03	1331.66
1136	164.083	165.091	5.206	326.582	401.823	377.922	368.776
1137	164.083	165.091	5.471	261.726	296.65	280.134	279.503
1138	164.105	165.113	11.097	1.11542	0.952549	0.689156	0.919043
1139	164.12	165.127	0.208	6.11577	43.5143	7.11221	18.9141
1140	164.12	165.127	7.08	87.4491	31.2266	38.5711	52.4156
1141	164.156	165.163	12.041	0.937289	0.988386	0.562583	0.829419
1142	164.571	165.578	8.751	9.69077	10.2511	10.2831	10.075
1143	164.918	165.925	0.858	64.0776	25.4169	56.4145	48.6363
1144	164.918	165.925	0.962	3.52364	2.1313	1.29062	2.31519
1145	164.975	165.983	14.876	150.642	154.003	164.813	156.486
1146	164.997	166.004	14.966	2.05623	2.29034	3.02287	2.45648
1147	165.028	166.035	0.726	18.8121	14.8769	16.8363	16.8418
1148	165.04	166.047	0.809	19.8477	21.7992	19.0015	20.2162
1149	165.046	166.053	1.279	30.7169	20.3157	22.3414	24.458
1150	165.046	166.053	0.937	27.545	20.4088	17.5166	21.8235
1151	165.058	83.5363	1.008	63.9582	42.467	38.9193	48.4482
1152	165.058	83.5363	0.719	1748.79	1589.67	1402.78	1580.41
1153	165.072	166.079	3.831	0.988912	1.54865	0.97247	1.17001
1154	165.072	166.079	5.714	1.89387	2.36864	2.27536	2.17929
1155	165.072	166.079	9.039	2.4565	1.68219	1.78484	1.97451
1156	165.079	166.086	14.539	20.1203	25.1386	11.2902	18.8497
1157	165.079	166.086	2.402	846.065	780.137	809.304	811.836
1158	165.09	166.098	14.546	1.21912	2.02707	1.4643	1.57016
1159	165.115	166.122	14.557	3.84698	5.23054	4.15258	4.41004
1160	165.115	166.122	7.457	12.3686	37.0186	44.2791	31.2221
1161	165.115	166.122	7.654	36.5863	37.0186	44.2791	39.2947
1162	165.151	166.159	4.502	1.87705	2.56357	1.54183	1.99415
1163	165.936	166.943	1.271	3.01775	3.04167	3.06921	3.04288
1164	165.947	166.954	14.89	32.6716	37.2651	39.1207	36.3525
1165	165.978	166.985	8.782	11.4723	16.4324	12.7125	13.5391
1166	166.005	167.012	14.637	1605.61	1820.25	1834.19	1753.35
1167	166.024	167.031	0.807	23.5534	18.8546	22.9228	21.7769
1168	166.026	167.033	3.994	7.39841	5.99012	6.02789	6.47214
1169	166.03	167.037	0.924	198.275	55.2946	44.6515	99.407
1170	166.038	167.045	3.047	33.0463	33.3843	35.8364	34.089
1171	166.066	167.073	0.87	17.7851	7.35723	31.0723	18.7382
1172	166.07	167.078	6.655	8.21377	7.71727	9.99463	8.64189
1173	166.074	167.081	0.314	34.4695	38.9685	6.53384	26.6573
1174	166.074	167.081	14.567	5.97345	7.34759	8.89552	7.40552
1175	166.076	167.083	5.105	6.69316	7.42934	7.23166	7.11805
1176	166.098	205.061	4.992	2.22214	2.75659	0.654865	1.87786
1177	166.099	167.106	4.996	1209.81	985.797	1320.35	1171.99
1178	166.96	167.967	0.81	19.0725	11.1245	6.37927	12.1921
1179	166.96	167.967	0.966	1.3635	1.52	1.49317	1.45889
1180	166.982	167.989	14.651	76.5578	87.6929	90.6439	84.9648
1181	166.986	167.993	6.695	28.6141	30.5752	35.4752	31.5548
1182	166.986	167.993	11.413	11.1278	12.2581	13.2408	12.2089
1183	166.991	167.998	14.889	104.039	111.906	104.566	106.837
1184	167.018	168.025	0.932	240.285	223.468	178.874	214.209
1185	167.043	168.05	0.703	124.634	72.3885	90.0619	95.6947
1186	167.066	168.073	15.488	1.81466	2.13407	1.75884	1.90253
1187	167.094	168.102	5.488	7.93652	15.0061	4.4742	9.13894
1188	167.094	168.102	0.263	36.9214	45.5727	51.6357	44.7099
1189	167.106	168.113	7.141	2.89202	5.01369	5.28827	4.39799
1190	167.131	168.138	7.281	8.35875	8.76793	8.44403	8.52357
1191	167.131	168.138	14.56	5.73094	7.31833	5.31766	6.12231
1192	167.139	168.146	0.569	3.11913	2.74951	2.31864	2.7291
1193	167.139	168.146	0.124	0.921821	1.05569	1.94703	1.30818
1194	167.96	168.967	0.809	3.49149	3.03463	2.86866	3.13159
1195	167.98	168.987	14.651	142.761	156.095	146.971	148.609
1196	168.018	169.026	0.911	73.531	42.1198	36.7049	50.7853
1197	168.038	169.046	0.725	120.931	101.353	105.687	109.324
1198	168.053	169.06	0.223	27.4038	17.7813	29.0337	24.7396
1199	168.061	169.068	15.021	3.20983	5.78384	2.035	3.67622
1200	168.061	169.068	3.169	3.52164	3.69918	4.06874	3.76319
1201	168.078	169.086	14.569	3.08255	3.88488	3.73056	3.566
1202	168.086	169.093	14.978	0.93711	0.938494	0.61365	0.829751
1203	168.115	169.122	6.92	89.8864	136.259	69.3554	98.5002
1204	168.115	169.122	8.759	536.402	586.154	572.476	565.011
1205	168.115	169.122	4.565	423.143	482.993	444.262	450.133
1206	168.125	354.284	14.557	37.2789	44.0501	42.2349	41.1879
1207	168.126	169.133	14.139	0.161823	0.202103	0.161961	0.175295
1208	168.126	169.133	14.552	0.777592	1.80354	0.875892	1.15234
1209	168.983	169.99	14.906	16.6352	13.8058	15.0569	15.166
1210	169.016	170.023	0.911	4.50487	6.83378	5.00911	5.44925
1211	169.029	170.036	5.066	34.1308	41.5319	38.3646	38.0091
1212	169.085	170.092	6.579	1.36021	1.26977	1.54174	1.39057
1213	169.085	170.092	11.443	1.06787	1.24249	1.32584	1.21207
1214	169.085	170.092	9.67	1.7256	1.65089	2.22449	1.86699
1215	169.085	170.092	3.83	2.60348	0.789589	0.465297	1.28612
1216	169.089	170.096	9.554	65.7508	61.4037	78.1892	68.4479
1217	169.11	170.117	4.413	25.0691	14.967	40.2534	26.7632
1218	169.11	170.117	11.487	8.55275	2.21056	5.29343	5.35225
1219	169.11	170.117	14.56	2.18284	3.01731	2.26081	2.48699
1220	169.146	170.154	14.551	1.80692	3.11139	1.50047	2.13959
1221	169.953	170.961	14.71	12.5181	13.1597	11.125	12.2676
1222	170.02	171.028	0.931	0.462236	0.450263	0.451148	0.454549
1223	170.055	171.062	0.792	11.9679	9.46374	13.7376	11.7231
1224	170.058	171.065	0.308	48.3964	92.1367	95.9933	78.8421
1225	170.077	171.084	15.269	3.52692	2.48064	1.90585	2.6378
1226	170.077	171.084	3.997	1.57734	1.78516	2.17371	1.84541
1227	170.1	171.107	9.728	0.9048	0.750408	0.751045	0.802084
1228	170.109	171.116	9.882	15.7025	16.4083	16.1434	16.0848
1229	170.13	171.138	5.834	9.59646	6.68474	6.2997	7.52697
1230	170.13	171.138	0.381	121.483	3.57995	4.66339	43.2422
1231	171.056	172.063	0.742	57.848	41.5507	29.0663	42.8217
1232	171.089	172.096	3.103	18.206	20.6255	18.2588	19.0301
1233	171.089	172.096	0.911	23.9643	26.1028	26.3199	25.4623
1234	171.089	172.097	14.57	4.73394	5.69275	6.37308	5.59992
1235	171.125	172.133	4.735	93.1592	51.284	92.5902	79.0112
1236	171.126	172.133	14.551	5.12475	6.60976	6.85532	6.19661
1237	171.126	172.133	11.675	14.2405	6.87104	11.9855	11.0323
1238	171.149	172.157	2.558	1.44519	1.57164	1.6388	1.55188
1239	171.162	172.169	8.35	34.8593	33.8219	31.1418	33.2743
1240	171.162	172.17	8.008	37.4766	38.9689	37.4586	37.968
1241	171.949	172.956	14.723	317.994	187.688	300.307	268.663
1242	171.969	172.977	1.207	51.8741	53.5057	62.9874	56.1224
1243	171.969	172.977	0.945	7.89041	5.69793	39.0435	17.5439
1244	171.983	172.991	14.838	19.4377	21.5822	11.9656	17.6618
1245	172.036	173.044	3.436	4.5007	4.54545	5.02987	4.69201
1246	172.071	173.078	0.808	46.4677	44.982	49.895	47.1149
1247	172.084	173.092	1.113	3.34684	4.10458	4.17154	3.87432
1248	172.088	173.096	0.547	4.049	4.44938	5.4964	4.66493
1249	172.089	173.096	6.76	134.123	188.082	165.182	162.463
1250	172.092	173.099	9.408	1.23461	0.431856	0.796609	0.821024
1251	172.092	173.099	8.432	1.72898	0.59387	2.55587	1.62624
1252	172.092	173.1	7.839	0.695889	0.666124	1.65036	1.00412
1253	172.092	173.1	8.685	0.926408	0.707068	0.711943	0.781807
1254	172.092	173.1	0.61	2.61887	2.78564	2.13391	2.51281
1255	172.093	173.1	0.332	6.68804	5.09229	4.60728	5.46254
1256	172.093	173.1	8.92	0.601823	1.50975	0.848457	0.986676
1257	172.12	383.203	11.718	1.17946	1.29744	0.454682	0.977193
1258	172.121	173.128	11.729	0.480932	0.569494	0.822368	0.624265
1259	172.125	173.132	11.398	48.7096	46.4055	61.6053	52.2401
1260	172.125	173.132	12.072	18.1011	23.5098	16.5794	19.3968
1261	172.146	173.153	7.055	41.4409	25.8287	45.7466	37.6721
1262	172.146	173.153	8.001	3.14634	4.05231	6.34806	4.51557
1263	172.157	173.165	6.992	4.75535	4.03009	4.0341	4.27318
1264	172.905	173.912	0.862	1.58448	1.71526	1.52195	1.60723
1265	173.068	174.076	0.917	7.19927	6.41229	5.82956	6.48037
1266	173.069	174.076	0.25	48.2696	58.4713	4.05414	36.9317
1267	173.105	174.112	4.539	32.2655	12.1213	16.9158	20.4342
1268	173.124	174.131	9.555	0.461291	0.413001	0.698324	0.524206
1269	173.125	364.283	9.557	0.329107	0.329785	0.284893	0.314595
1270	173.141	174.149	1.379	19.4475	9.33806	5.40972	11.3984
1271	173.153	174.16	0.914	79.1194	64.8802	70.2692	71.4229
1272	173.153	174.16	14.542	15.2061	17.4248	21.0553	17.8954
1273	173.863	174.87	0.871	3.99262	4.40826	3.75743	4.05277
1274	173.879	174.886	1.022	41.8704	52.54	52.4668	48.9591
1275	173.888	174.896	0.822	4.10229	4.49433	3.76162	4.11941
1276	174.05	175.058	0.804	21.3514	19.2751	22.2435	20.9567
1277	174.052	175.06	1.409	18.869	23.8469	19.7503	20.8221
1278	174.053	175.06	1.279	8.87543	8.2122	8.11395	8.40053
1279	174.053	175.06	0.943	7.7321	9.01836	5.35552	7.36866
1280	174.079	175.086	15.645	2.12399	3.79774	1.65859	2.52678
1281	174.079	175.086	8.557	0.692905	1.07434	0.970334	0.912525
1282	174.104	175.111	8.323	20.24	73.2886	75.3796	56.3027
1283	174.104	175.112	0.291	63.1429	61.3539	72.3697	65.6222
1284	174.125	175.132	5.595	6.25647	3.34756	5.84933	5.15112
1285	174.125	175.132	10.919	2.81022	4.39093	3.33507	3.51207
1286	174.125	175.132	10.038	0.753139	1.13622	0.811666	0.900342
1287	174.125	175.133	6.854	14.2904	12.549	11.3209	12.7201
1288	174.125	175.133	0.565	3.40713	1.71326	3.43456	2.85165
1289	174.141	175.148	8.954	20.4876	27.7134	23.7938	23.9983
1290	174.864	175.871	0.863	8.69583	7.85439	7.31543	7.95522
1291	174.941	175.949	1.027	3.18101	3.54613	3.63241	3.45318
1292	174.942	175.949	0.822	1.3949	1.55977	1.29499	1.41655
1293	175.86	176.867	0.821	1.35818	1.51872	1.2609	1.37927
1294	175.86	176.868	0.953	3.36506	3.75131	3.77094	3.62911
1295	175.942	176.949	0.812	3.5349	3.07235	2.90432	3.17053
1296	176.047	177.054	14.56	3.3113	5.58812	3.89205	4.26382
1297	176.047	177.054	8.479	59.4415	61.4133	69.4535	63.4361
1298	176.081	177.088	0.801	22.6207	21.6398	30.8164	25.0256
1299	176.083	177.091	0.261	50.9983	25.2666	58.5816	44.9488
1300	176.095	177.102	14.56	2.33129	3.56324	2.92934	2.94129
1301	176.12	177.127	6.645	183.073	284.622	274.355	247.35
1302	176.156	177.164	11.02	20.6095	22.8298	28.8982	24.1125
1303	176.939	177.946	0.937	4.70819	5.13205	4.66948	4.83657
1304	176.95	177.957	14.995	7.94501	8.40267	6.65327	7.66698
1305	177	89.5071	14.789	342.479	1055.96	1308.92	902.453
1306	177	89.5072	14.649	24246.5	23690.9	21806.8	23248.1
1307	177.024	178.032	8.067	188.775	233.287	212.293	211.452
1308	177.028	178.035	2.624	0.548668	1.31547	0.915995	0.926712
1309	177.028	178.036	0.955	2.98134	0.860569	3.39024	2.41072
1310	177.05	178.057	15.502	2.71072	3.37793	2.28305	2.79057
1311	177.061	178.068	14.558	11.0604	11.7029	11.4049	11.3894
1312	177.076	89.5453	0.973	6.47291	5.03323	3.2344	4.91351
1313	177.082	178.089	5.396	3.74633	3.19844	4.83059	3.92512
1314	177.16	178.167	0.608	4.78166	3.37055	4.67915	4.27712
1315	178.026	179.033	15.489	4.07044	2.66704	2.24655	2.99468
1316	178.026	179.034	0.613	1.70022	2.47361	1.41131	1.86171
1317	178.037	179.045	7.785	1.20909	1.90276	0.599343	1.23707
1318	178.062	179.07	0.384	6.05962	35.1859	22.57	21.2718
1319	178.099	179.106	14.548	2.38349	2.84117	1.89795	2.37421
1320	178.11	179.118	14.548	4.82312	6.3825	6.02069	5.7421
1321	178.135	179.143	14.566	2.83541	2.15585	2.07744	2.35623
1322	178.135	179.143	8.687	24.91	19.5616	23.8027	22.7581
1323	178.983	179.99	1.932	1.48224	2.68557	0.601583	1.5898
1324	178.983	179.99	1.12	1.72261	1.92557	1.97224	1.87347
1325	178.983	179.99	0.804	2.19917	2.26816	1.75537	2.07423
1326	179.03	180.038	14.677	20.8273	22.168	23.0614	22.0189
1327	179.03	180.038	11.212	1.26957	1.39101	1.36227	1.34095
1328	179.04	180.048	5.988	268.586	363.175	354.787	328.849
1329	179.08	180.088	1.822	6.96134	8.06039	4.61755	6.54643
1330	179.094	180.102	0.293	31.977	156.311	137.807	108.698
1331	179.106	180.113	5.994	1.92154	2.77972	1.05351	1.91826
1332	179.131	180.138	9.155	73.694	88.4149	79.8246	80.6445
1333	179.139	180.146	5.714	4.05887	8.88954	6.2397	6.39604
1334	179.139	180.146	5.276	7.54201	6.07903	2.18698	5.26934
1335	179.139	180.146	15.175	1.54904	1.62848	1.74006	1.63919
1336	179.887	180.894	0.827	325.819	381.253	526.82	411.297
1337	179.982	180.989	0.221	40.3983	26.0151	3.58694	23.3335
1338	179.982	180.99	14.66	612.56	707.894	744.714	688.389
1339	180.003	91.009	14.636	80.937	83.7139	63.7617	76.1376
1340	180.018	181.026	1.604	8.08485	2.96847	4.63218	5.2285
1341	180.042	181.049	0.974	14.9062	36.317	23.8918	25.0383
1342	180.042	181.049	0.239	34.7715	21.4603	52.1185	36.1168
1343	180.045	181.053	1.615	0.993986	1.12897	1.16563	1.09619
1344	180.053	181.06	7.494	1.3326	1.20993	2.13752	1.56002
1345	180.061	181.068	8.574	18.0001	21.0445	19.3379	19.4609
1346	180.061	181.068	9.076	2.03313	2.49693	2.5183	2.34945
1347	180.075	181.083	0.784	8.1975	13.0349	10.0575	10.43
1348	180.078	181.085	0.407	44.8993	38.7978	3.39768	29.0316
1349	180.078	181.086	5.804	19.763	23.0725	22.7201	21.8519
1350	180.078	181.086	7.104	32.1226	39.4236	38.3594	36.6352
1351	180.09	181.097	0.277	22.2272	7.09406	40.9717	23.431
1352	180.115	181.122	9.753	51.0719	64.5013	58.0932	57.8888
1353	180.115	181.122	0.263	86.4316	115.893	99.6047	100.643
1354	180.115	181.122	7.743	155.39	76.9437	161.538	131.291
1355	180.151	181.158	13.252	3.77371	1.65176	1.77279	2.39942
1356	180.151	181.159	10.124	80.3171	75.0432	79.8426	78.401
1357	180.151	181.158	13.415	4.15306	1.11835	2.28711	2.51951
1358	180.892	181.899	0.846	16.367	7.61592	8.43082	10.8046
1359	180.995	91.505	14.632	421.655	387.358	426.317	411.777
1360	181.002	182.009	8.956	2088.05	132.33	2770.69	1663.69
1361	181.002	182.009	8.787	7668.42	8644.06	7146.18	7819.55
1362	181.025	182.033	0.957	4.12046	4.46057	4.92656	4.50253
1363	181.026	182.033	8.674	1.6342	2.41158	3.50062	2.51547
1364	181.029	182.036	4.422	5.04931	8.04735	6.6736	6.59009
1365	181.073	182.081	0.349	46.8554	59.8343	64.3412	57.0103
1366	181.074	182.081	0.941	20.1822	26.9919	24.3185	23.8309
1367	181.074	182.081	6.134	3.78083	7.10606	3.23969	4.70886
1368	181.074	182.081	14.558	7.03129	9.82415	8.78803	8.54782
1369	181.11	182.117	14.554	7.32348	7.92521	7.03107	7.42659
1370	181.11	182.117	6.899	4.2717	6.08401	5.13424	5.16331
1371	181.154	182.162	8.046	2.66522	4.05664	1.4352	2.71902
1372	181.154	182.162	7.804	0.700956	0.835831	0.930041	0.822276
1373	181.154	182.162	8.274	1.37549	1.48833	1.69535	1.51972
1374	181.183	182.19	4.741	19.2179	21.6624	18.382	19.7541
1375	181.998	183.005	0.794	4.47683	3.43195	3.18103	3.69661
1376	182.013	183.021	3.311	52776.5	67567.1	57454.2	59265.9
1377	182.069	183.077	11.095	0.752005	1.35865	0.63284	0.914498
1378	182.07	183.078	5.7	522.431	800.819	646.24	656.497
1379	182.073	183.08	9.107	12.0261	6.86068	5.37352	8.08675
1380	182.13	183.138	8.824	33.5586	41.4222	39.825	38.2686
1381	182.13	183.138	9.053	89.1203	90.6475	95.7743	91.8474
1382	182.13	183.138	14.567	1.52267	4.36313	3.00779	2.96453
1383	182.978	183.985	0.327	2.59708	18.5816	19.8255	13.6681
1384	182.978	183.985	14.629	569.019	604.314	578.169	583.834
1385	182.981	183.988	6.7	24.5962	18.8926	16.5059	19.9982
1386	183.023	184.03	0.77	7.99359	6.29232	6.78958	7.02517
1387	183.068	184.075	6.977	1.62046	1.24521	1.1714	1.34569
1388	183.082	184.09	6.131	1.01264	1.5683	1.17259	1.25118
1389	183.082	184.09	4.968	1.64959	2.40603	1.43184	1.82915
1390	183.089	184.097	0.41	30.6652	37.0328	2.91646	23.5382
1391	183.108	184.115	9.881	0.994652	1.38873	0.664014	1.0158
1392	183.126	184.133	0.348	5.11607	27.7647	25.6579	19.5129
1393	183.126	184.133	0.625	3.12591	3.37638	2.10762	2.86997
1394	183.126	184.133	14.569	2.56396	3.30429	3.59243	3.15356
1395	183.892	184.899	0.872	2.9947	3.28513	2.7807	3.02018
1396	183.95	184.957	0.865	2.8654	1.90582	1.69103	2.15408
1397	183.978	184.985	14.628	1563.57	1673.05	1570.72	1602.45
1398	184.022	185.03	0.994	1.91196	2.13141	2.09379	2.04572
1399	184.034	185.042	0.804	86.1601	79.6418	81.7827	82.5282
1400	184.037	185.044	2.146	1.17628	0.963513	1.58934	1.24305
1401	184.073	185.08	0.282	49.8911	49.8044	49.523	49.7395
1402	184.084	185.092	14.573	3.47153	5.91358	4.66374	4.68295
1403	184.088	185.096	0.447	2.62302	2.80741	3.32029	2.91691
1404	184.088	185.096	15.743	1.33801	1.42536	0.545959	1.10311
1405	184.107	185.115	0.824	44.7007	39.5787	66.5694	50.2829
1406	184.11	185.117	5.985	215.627	220.757	141.902	192.762
1407	184.11	185.117	3.606	200.263	222.882	207.821	210.322
1408	184.121	185.128	3.043	37.5168	2.13704	5.10734	14.9204
1409	184.121	185.128	0.329	2.84857	36.6548	35.1511	24.8848
1410	184.125	185.132	9.891	3.33005	4.99042	3.44097	3.92048
1411	184.146	185.153	9.362	67.0206	40.4989	36.5162	48.0119
1412	184.892	185.9	0.844	16.2015	10.4161	9.51754	12.045
1413	185.028	186.035	0.883	209.325	209.465	167.25	195.346
1414	185.068	186.076	0.307	174.731	100.568	107.96	127.753
1415	185.105	186.112	0.341	35.4179	23.8686	60.858	40.0482
1416	185.141	186.148	11.347	0.563068	0.822192	1.04581	0.810356
1417	185.143	371.293	11.361	0.340972	0.496143	0.670608	0.502574
1418	185.214	186.221	7.346	80.5551	29.6915	42.5137	50.9201
1419	185.889	186.896	0.818	0.718864	0.803835	0.667377	0.730025
1420	185.973	186.981	14.627	549.653	601.37	534.042	561.688
1421	186.052	187.06	0.274	52.0603	76.3908	76.2659	68.239
1422	186.072	187.079	0.58	3.31086	3.4743	3.15605	3.31374
1423	186.076	94.0454	14.731	1025.45	1133.11	1676.45	1278.34
1424	186.076	94.0455	0.721	27904.9	26546.6	25980	26810.5
1425	186.076	94.0455	14.62	4526.72	3963.7	3445.31	3978.58
1426	186.076	94.0455	0.988	816.348	642.746	541.104	666.733
1427	186.076	94.0455	14.848	992.862	1133.11	1416.74	1180.91
1428	186.089	187.096	0.272	12.362	16.612	42.0222	23.6654
1429	186.1	187.107	1.276	5.03707	2.50384	3.90973	3.81688
1430	186.104	187.111	9.156	7.15861	10.8202	8.63474	8.87118
1431	186.104	187.111	0.596	1.99743	3.32089	4.7793	3.36588
1432	186.136	187.144	15.61	0.890547	1.69548	2.60729	1.73111
1433	186.141	187.148	10.049	267.376	265.314	301.846	278.179
1434	186.973	187.981	14.626	92.35	97.4544	92.1738	93.9927
1435	187.027	188.034	0.215	2.11211	3.58828	1.06582	2.25541
1436	187.03	188.037	2.68	17.1127	10.3967	10.3387	12.616
1437	187.063	188.071	3.276	67.8447	61.3808	67.0738	65.4331
1438	187.078	94.5461	0.74	3073.21	2446.84	2056.68	2525.58
1439	187.084	188.091	0.918	9.82476	7.11985	8.18765	8.37742
1440	187.107	188.115	9.309	1.54598	0.882975	1.84983	1.42626
1441	187.12	188.128	4.419	35.6528	22.8519	56.298	38.2675
1442	187.12	188.128	0.335	35.8257	41.8862	3.13792	26.9499
1443	187.12	188.128	11.676	6.01319	3.8799	5.54844	5.14718
1444	187.129	188.136	4.569	3.29336	5.51875	2.82079	3.87764
1445	187.971	188.978	14.629	85.4468	89.9855	84.4537	86.6287
1446	188.032	189.039	0.979	0.932229	0.985476	1.02198	0.979895
1447	188.032	189.039	1.366	4.63177	4.56243	3.33401	4.17607
1448	188.058	189.066	1.736	8.7406	6.37099	3.37041	6.16066
1449	188.058	189.066	15.097	2.46817	5.46812	2.56138	3.49922
1450	188.058	189.066	8.623	3.4656	2.1756	1.76073	2.46731
1451	188.073	95.044	0.984	135.649	94.09	85.2507	104.997
1452	188.074	95.0441	14.622	733.529	650.613	441.409	608.517
1453	188.081	189.088	4.987	34.0466	39.6851	34.9426	36.2248
1454	188.083	189.091	0.551	4.22711	3.55818	5.59545	4.46025
1455	188.084	95.0495	5.89	30.7169	36.0127	36.3887	34.3728
1456	188.084	95.0495	6.517	71.8848	81.4548	87.7292	80.3563
1457	188.084	95.0496	6.223	41.9178	45.6387	45.4958	44.3507
1458	188.105	189.112	12.044	19.3817	18.548	20.16	19.3632
1459	188.12	189.127	4.638	6.89676	3.71832	2.67962	4.43157
1460	188.152	189.159	0.804	15.4743	17.1306	40.9272	24.5107
1461	188.957	189.964	0.924	0.954888	1.06449	1.0457	1.02169
1462	188.974	189.982	5.678	20.3877	5.20096	8.16768	11.2521
1463	189.028	190.035	0.716	77.4405	65.8879	62.7399	68.6894
1464	189.042	190.05	14.797	76.8432	91.7903	114.787	94.4733
1465	189.042	190.05	0.284	37.3565	43.5204	42.127	41.0013
1466	189.079	190.086	0.29	22.8819	6.1975	6.41221	11.8305
1467	189.115	190.122	15.48	1.48824	4.56986	1.88482	2.64764
1468	189.115	190.122	0.566	3.94507	5.75173	2.63794	4.11158
1469	189.136	190.144	0.925	2.79149	1.23395	1.8034	1.94295
1470	189.16	190.167	6.93	1.7942	1.45549	1.66095	1.63688
1471	189.837	190.844	0.851	1.99906	2.23535	1.85588	2.0301
1472	189.904	190.912	0.788	14.8077	28.1248	28.331	23.7545
1473	189.972	190.979	14.715	29.6419	28.8086	21.9969	26.8158
1474	190.084	191.091	0.919	14.5414	4.40427	13.4567	10.8008
1475	190.097	191.104	0.837	21.0191	19.8042	26.6055	22.4763
1476	190.099	191.106	8.735	28.8033	42.4912	38.6177	36.6374
1477	190.099	191.106	7.765	20.5346	39.2011	22.0551	27.2636
1478	190.135	191.142	6.38	14.7055	4.15848	2.78447	7.21616
1479	190.135	191.143	13.414	3.09771	1.29714	1.56771	1.98752
1480	190.135	191.143	8.56	50.3738	61.6008	64.0477	58.6741
1481	190.135	191.143	13.255	5.56768	2.62105	3.82661	4.00512
1482	190.136	191.143	14.542	0.839699	1.25367	1.23541	1.10959
1483	190.155	229.118	7.051	0.301628	0.866601	0.800502	0.656244
1484	190.156	191.164	5.273	2.53258	1.91777	3.20904	2.55313
1485	190.156	191.164	4.626	3.13151	6.11608	6.01256	5.08672
1486	190.156	191.164	7.053	80.0545	101.789	94.1585	92.0007
1487	191.025	192.032	1.721	6.82636	0.909329	1.28846	3.00805
1488	191.054	192.062	0.722	151.642	133.309	144.033	142.995
1489	191.054	192.061	0.994	3.4209	1.91002	3.41699	2.91597
1490	191.058	192.065	4.472	1.79808	2.53301	3.62531	2.65214
1491	191.076	192.084	10.087	96.6535	53.2275	54.0324	67.9711
1492	191.087	192.094	11.213	3.78853	1.30019	4.30717	3.13196
1493	191.087	192.094	0.716	90.5807	81.0268	79.2576	83.6217
1494	191.102	192.109	8.415	1.27789	1.76245	2.28905	1.77646
1495	191.131	192.138	7.593	221.184	256.461	247.035	241.56
1496	191.139	192.146	5.316	2.51488	3.12355	2.05012	2.56285
1497	191.152	192.159	1.218	242.329	136.758	74.5888	151.225
1498	191.152	192.159	0.914	1210.67	617.969	420.906	749.85
1499	191.499	192.506	14.824	4.1313	2.39451	6.35375	4.29319
1500	191.874	192.881	0.849	5.70678	4.96004	4.68877	5.11853
1501	191.937	192.944	0.85	230.495	124.997	84.5383	146.677
1502	191.969	192.976	14.719	13.6648	9.93186	10.7552	11.4506
1503	191.999	193.006	14.871	37.2036	31.4907	30.7442	33.1462
1504	192.055	193.062	0.79	27.3719	19.6743	20.9077	22.6513
1505	192.06	193.068	1.279	197.062	0.884964	0.747189	66.2314
1506	192.063	193.07	1.438	1.36995	1.58524	1.53713	1.49744
1507	192.079	193.086	1.697	0.483855	4.38909	4.09555	2.9895
1508	192.079	193.086	15.497	3.05741	4.03667	0.83128	2.64179
1509	192.08	193.087	10.096	4.42109	4.53855	5.41926	4.79297
1510	192.08	193.087	3.514	4.25404	4.39119	4.77132	4.47218
1511	192.089	193.097	7.399	1.38995	3.2701	2.41357	2.35787
1512	192.093	193.101	9.186	2.70273	2.29886	1.95612	2.31923
1513	192.115	193.122	14.552	1.41269	3.06775	0.849778	1.77674
1514	192.115	193.122	6.915	44.2616	23.1574	41.9695	36.4628
1515	192.135	193.142	4.344	1.01049	2.10028	2.1615	1.75742
1516	192.136	193.143	4.064	17.2022	27.1201	21.3808	21.9011
1517	192.151	193.159	7.902	101.917	70.309	66.6505	79.6256
1518	192.151	193.159	8.952	94.67	82.1522	66.3586	81.0603
1519	192.155	193.162	0.922	99.7849	53.8865	32.9072	62.1929
1520	192.496	193.504	14.83	33.5912	29.7435	35.6646	32.9998
1521	192.874	193.881	0.815	3.62943	3.15452	2.98199	3.25531
1522	192.989	193.996	0.979	9.20617	7.04801	5.88743	7.38054
1523	193.11	194.117	14.567	2.19629	2.47279	1.57601	2.0817
1524	193.131	194.138	0.871	3.99369	7.26641	5.90877	5.72296
1525	193.871	194.878	0.842	6.11666	4.58164	3.97451	4.89094
1526	193.98	194.987	0.884	58.3136	44.1816	34.5322	45.6758
1527	194.057	195.065	14.304	0.807666	0.45737	0.423111	0.562716
1528	194.068	195.076	0.361	4.32792	16.0631	4.79517	8.39538
1529	194.076	195.084	9.381	24.8418	29.2842	27.2237	27.1166
1530	194.08	195.088	3.836	7.7535	3.5164	5.32625	5.53205
1531	194.092	195.099	0.81	17.084	16.7009	24.7511	19.512
1532	194.094	195.101	0.255	19.8964	6.20497	6.58166	10.8943
1533	194.105	195.113	0.284	21.5558	54.8565	30.8559	35.7561
1534	194.107	195.114	6.535	77.0745	1.33893	1.34148	26.585
1535	194.115	195.122	2.796	8.89055	5.07444	33.9882	15.9844
1536	194.13	195.138	7.398	198.852	484.636	300.563	328.017
1537	194.13	195.138	6.945	95.6349	407.865	129.72	211.074
1538	194.13	195.138	7.231	1278.48	886.809	854.803	1006.7
1539	194.13	195.138	6.675	807.75	920.232	1256.97	994.985
1540	194.13	195.138	14.538	3.76453	3.3042	4.16784	3.74552
1541	194.131	195.138	0.265	3.79556	4.20575	79.7806	29.2606
1542	194.167	195.174	11.016	48.5963	45.699	55.6758	49.9904
1543	194.986	195.993	14.875	416.862	445.871	382.946	415.226
1544	195.01	98.5124	14.659	4600.89	5208.47	6414.24	5407.87
1545	195.041	196.048	0.849	2.97486	3.21236	2.71743	2.96822
1546	195.045	196.052	5.509	12.1538	17.167	14.2864	14.5357
1547	195.125	196.133	14.569	3.36581	4.51876	4.52509	4.13655
1548	195.133	196.141	0.362	10.7221	10.2281	4.54086	8.49703
1549	195.147	196.154	1.787	3.15875	5.05903	31.0031	13.0736
1550	195.162	196.169	3.225	2.50788	2.44627	1.6056	2.18658
1551	195.858	196.865	0.85	1.63862	1.83231	1.53232	1.66775
1552	195.858	196.865	1.006	1.60667	1.56506	1.56814	1.57996
1553	195.861	196.868	0.802	52.5685	81.4351	65.4934	66.499
1554	196.013	197.02	14.711	11.6513	15.2683	12.555	13.1582
1555	196.071	197.078	0.835	10.5223	6.98362	9.40386	8.96993
1556	196.088	197.096	9.22	2.69106	3.07897	2.97863	2.91622
1557	196.088	197.096	8.273	15.2683	19.7939	16.0846	17.0489
1558	196.094	197.1	10.696	4.81452	4.93677	6.07258	5.27462
1559	196.107	197.114	4.164	16.0671	19.0145	18.9886	18.0234
1560	196.11	197.117	5.325	28.3789	7.4729	4.2857	13.3792
1561	196.146	197.154	7.72	203.222	218.521	261.623	227.789
1562	196.866	197.873	0.84	3.08044	2.82993	3.13512	3.01517
1563	196.984	197.991	1.184	17.5036	11.2163	16.5739	15.098
1564	196.996	198.004	5.739	20.4288	22.5241	20.9871	21.3133
1565	197.011	99.5127	14.634	245.605	321.767	199.096	255.489
1566	197.105	198.112	4.529	33.0436	10.495	16.2904	19.943
1567	197.113	198.12	5.815	1.44497	1.34703	2.34831	1.71343
1568	197.178	198.185	9.175	7.83076	7.9904	9.54609	8.45575
1569	197.178	198.185	13.26	2.70491	0.813944	1.35928	1.62604
1570	197.855	198.862	1.058	1.75045	1.82454	2.00411	1.8597
1571	197.86	198.866	0.961	6.90852	11.2527	9.48083	9.21402
1572	197.957	198.965	0.922	4.81653	5.19614	4.62744	4.88004
1573	198.052	199.06	9.018	1.8	1.66425	1.72606	1.7301
1574	198.125	199.133	6.809	16.7012	29.102	14.0068	19.9367
1575	198.125	199.132	7.778	22.8732	12.2865	10.2534	15.1377
1576	198.137	199.144	14.568	1.39364	1.31041	1.20712	1.30372
1577	198.141	199.148	0.299	1.48201	1.44569	1.63467	1.52079
1578	198.172	199.18	0.385	44.7075	46.3429	51.2193	47.4232
1579	198.173	199.18	7.332	30.7197	31.1587	30.4387	30.7723
1580	198.963	199.97	3.302	2.7793	3.59163	94.5373	33.6361
1581	198.968	199.975	14.746	56.604	21.8981	44.0274	40.8432
1582	198.98	199.987	3.514	23.585	103.089	23.3462	50.0067
1583	198.982	199.99	1.117	1.52306	1.57735	1.69574	1.59872
1584	199.033	200.04	1.501	2.6021	1.40367	1.37823	1.79467
1585	199.04	200.047	3.308	52808	67595.5	57474.4	59292.6
1586	199.04	200.047	5.506	76.7956	98.6663	61.8625	79.1081
1587	199.104	200.111	10.096	0.338984	0.380443	0.367827	0.362418
1588	199.117	200.124	3.316	14.8975	193.113	3.62842	70.5465
1589	199.157	200.164	5.838	1.71737	1.78495	2.82551	2.10927
1590	199.157	200.164	4.747	3.53488	1.72616	4.69138	3.31748
1591	199.157	200.164	4.518	2.83135	6.00871	4.81223	4.55076
1592	199.157	200.164	7.013	9.39168	5.77345	8.65765	7.94092
1593	199.157	200.164	6.296	32.7635	16.5549	36.1881	28.5022
1594	199.157	200.164	3.746	0.949181	1.88175	1.96716	1.59936
1595	199.157	200.164	11.322	0.910575	1.23441	0.781651	0.975546
1596	199.157	200.165	8.926	1.07105	1.42128	0.962905	1.15174
1597	199.193	200.2	13.085	1.02567	0.779627	0.854643	0.886647
1598	199.193	200.201	9.854	257.417	341.516	308.838	302.59
1599	199.23	200.237	7.54	14.0418	15.9719	15.4526	15.1554
1600	199.955	200.962	0.822	3.80214	3.23533	2.21865	3.08537
1601	199.965	200.973	0.72	1735.48	1345.84	1216.37	1432.56
1602	200	201.008	3.976	4.65705	2.83475	2.2995	3.26376
1603	200.008	201.016	0.809	3.05115	3.05297	4.95638	3.68683
1604	200.104	201.112	6.288	62.154	74.2922	82.335	72.9271
1605	200.156	201.163	9.574	92.5666	28.6728	108.924	76.721
1606	200.156	201.164	9.733	142.111	263.517	149.256	184.961
1607	200.177	201.184	7.731	4.66153	5.56698	5.43464	5.22105
1608	200.882	201.889	0.86	2.82321	3.05624	2.71179	2.86375
1609	200.882	201.889	0.994	1.60677	1.56515	1.56823	1.58005
1610	200.968	201.975	0.993	31.8264	30.8142	29.2556	30.6321
1611	201.064	202.071	0.522	1.17848	2.61065	3.52485	2.43799
1612	201.078	202.086	11.334	1.60849	1.92961	1.7533	1.7638
1613	201.079	202.086	4.392	1.93603	1.61272	1.9718	1.84018
1614	201.115	202.122	16.003	1.49675	1.46507	1.19081	1.38421
1615	201.136	202.143	5.062	8.39442	6.22319	15.7035	10.107
1616	201.16	202.167	10.716	0.506943	0.394705	0.539258	0.480302
1617	201.172	202.18	0.898	258.682	46.0695	57.7545	120.835
1618	201.173	202.18	7.558	5.01805	7.25855	12.9344	8.40368
1619	201.902	202.909	0.827	11.0387	10.3403	9.40266	10.2605
1620	201.989	202.997	0.769	28.0939	31.0817	13.9678	24.3812
1621	201.989	202.997	0.994	224.456	168.155	130.897	174.503
1622	201.999	203.006	1.102	0.974193	0.996139	1.02427	0.998201
1623	201.999	203.006	0.814	1.09365	1.17984	1.05071	1.10807
1624	202.024	203.031	0.813	2.82971	3.19863	2.68029	2.90287
1625	202.045	203.052	0.83	145.116	127.315	175.371	149.267
1626	202.054	102.034	0.386	49.5708	128.076	1827	668.215
1627	202.054	102.034	14.637	21935.3	21712	22811.2	22152.8
1628	202.054	102.034	14.776	1132.46	1932.95	1238.91	1434.77
1629	202.074	203.081	0.593	2.67367	1.425	3.02659	2.37509
1630	202.074	203.081	8.278	3.01714	3.81236	3.38927	3.40625
1631	202.084	203.091	0.116	1.06044	0.954601	2.10379	1.37294
1632	202.084	203.091	10.523	0.623933	0.840928	1.30864	0.9245
1633	202.12	203.127	6.084	3.55696	3.75774	4.2361	3.85027
1634	202.12	203.127	0.954	7.77746	4.54622	3.81848	5.38072
1635	202.12	203.127	0.243	5.94983	6.47459	16.7076	9.71066
1636	202.131	203.138	1.72	6.4711	10.4579	9.29992	8.74296
1637	202.131	203.139	2.802	24.8809	30.3341	36.776	30.6636
1638	202.135	203.143	8.959	49.5391	42.8503	40.8148	44.4014
1639	202.157	203.164	10.362	1.57673	1.83483	1.17408	1.52855
1640	202.172	203.179	11.575	2.24774	3.94119	3.07701	3.08864
1641	202.879	203.886	0.851	0.871596	0.94354	0.8372	0.884112
1642	203.04	204.048	7.728	13.4369	15.7879	13.9926	14.4058
1643	203.057	102.536	14.761	2083.84	1913.53	2231.46	2076.28
1644	203.058	204.065	7.346	1.4652	1.82316	1.50841	1.59892
1645	203.058	204.065	15.152	2.68034	3.72662	2.39683	2.9346
1646	203.058	204.065	0.586	2.79621	5.99799	4.92175	4.57198
1647	203.079	204.086	14.552	3.58897	5.23291	3.48939	4.10376
1648	203.091	102.553	0.711	116.623	110.721	86.9112	104.752
1649	203.115	204.123	4.091	68.592	57.9736	65.2392	63.9349
1650	203.131	204.138	10.501	19.97	19.1829	24.6414	21.2648
1651	203.131	204.138	14.555	1.14233	2.8202	1.11438	1.69231
1652	203.152	204.159	5.121	5.68627	6.38403	6.26541	6.1119
1653	203.175	204.182	3.989	1.47547	1.92967	1.87305	1.7594
1654	203.175	204.182	0.563	3.78134	3.66353	7.46653	4.97047
1655	203.175	204.182	8.833	3.58088	3.5532	2.22622	3.1201
1656	203.949	204.957	0.784	251.904	287.394	259.121	266.14
1657	204.04	205.047	0.793	4.99335	4.33997	4.10261	4.47864
1658	204.061	205.068	0.81	76.3078	58.6401	71.7116	68.8865
1659	204.072	205.079	5.036	5.07304	9.30618	2.54213	5.64045
1660	204.078	205.085	11.231	747.226	935.407	1120.14	934.26
1661	204.089	205.096	3.272	73.8092	71.09	75.9753	73.6249
1662	204.097	205.104	0.933	1.60731	1.75121	2.29429	1.88427
1663	204.097	205.104	1.283	7.61308	0.755089	0.677068	3.01508
1664	204.135	205.142	11.074	0.812187	1.93074	0.820333	1.18775
1665	204.136	205.143	7.391	10.1937	13.9594	15.0225	13.0585
1666	204.136	205.143	6.905	4.91167	6.12631	6.85099	5.96299
1667	204.151	205.158	14.544	1.53112	1.34802	1.59915	1.49276
1668	204.151	205.158	9.881	479.911	565.164	531.473	525.516
1669	204.151	205.158	10.057	141.293	144.105	158.006	147.801
1670	204.159	205.165	4.311	2.42281	1.80728	5.29619	3.17543
1671	205.041	206.048	0.932	13.6347	1.49321	1.86116	5.66304
1672	205.056	206.063	10.066	7.46701	10.5891	6.52698	8.19435
1673	205.056	206.063	7.133	49.3949	52.6117	67.3939	56.4668
1674	205.058	206.065	1.438	1.79147	2.32042	2.01692	2.04294
1675	205.074	206.082	0.081	2.82575	3.45783	5.37105	3.88488
1676	205.082	103.548	0.735	41.0878	64.0966	39.9297	48.3714
1677	205.092	206.1	10.93	38.3642	51.8142	41.9876	44.0553
1678	205.092	206.1	8.909	5.20791	10.1166	8.82551	8.05002
1679	205.094	206.102	3.087	1.89732	2.13362	2.30671	2.11255
1680	205.094	206.102	3.399	1.30217	1.29077	2.26736	1.6201
1681	205.11	206.117	0.173	29.1609	34.5267	31.6864	31.7913
1682	205.131	206.138	2.847	4.09829	2.71847	8.40748	5.07475
1683	205.146	206.154	9.188	1.03186	2.16128	1.25251	1.48189
1684	205.147	206.154	8.317	2.63701	3.28769	1.71721	2.5473
1685	205.154	206.161	5.023	2.76579	2.21459	1.59263	2.191
1686	205.154	206.162	15.398	1.60427	2.20577	1.69935	1.83646
1687	205.154	206.161	1.015	1.48791	1.41746	1.7877	1.56436
1688	205.154	206.162	0.124	0.867675	1.52459	1.73277	1.37501
1689	205.154	206.162	3.188	1.79002	1.46492	1.62746	1.62746
1690	205.878	206.886	0.799	0.985029	1.24287	2.41869	1.54886
1691	205.886	206.893	0.828	43.0648	22.2999	29.6377	31.6674
1692	205.931	206.938	14.945	2.08417	2.23802	2.48014	2.26744
1693	206.033	207.04	0.523	5.19368	6.09722	5.01845	5.43645
1694	206.033	207.04	15.95	3.13317	3.65209	1.80639	2.86388
1695	206.042	207.05	1.365	9.25223	8.16076	6.94538	8.11946
1696	206.094	207.102	5.477	11.8497	15.9234	16.406	14.7264
1697	206.094	207.101	0.625	1.27653	2.75652	2.10339	2.04548
1698	206.094	207.101	3.462	1.81936	4.40338	6.17569	4.13281
1699	206.094	207.101	7.578	8.37512	18.1727	20.2876	15.6118
1700	206.094	207.102	11.336	1.41295	1.26036	1.47994	1.38441
1701	206.109	207.117	9.35	15.7167	13.7276	15.0105	14.8183
1702	206.115	207.122	12.041	16.5639	16.786	17.4544	16.9348
1703	206.129	239.163	14.56	0.624187	1.01662	0.518884	0.719898
1704	206.13	207.137	14.574	0.430357	0.653662	0.227647	0.437222
1705	206.13	207.137	4.633	9.11615	9.53135	5.09034	7.91261
1706	206.13	207.138	6.6	2.86538	28.2029	25.0021	18.6901
1707	206.13	207.138	10.204	7.54138	10.3298	10.9496	9.60691
1708	206.167	207.174	0.267	3.79879	4.20933	4.41772	4.14195
1709	206.978	207.985	0.801	1.87532	2.02313	1.8017	1.90005
1710	207.038	208.045	0.712	30.1001	23.8602	30.4345	28.1316
1711	207.053	208.06	0.115	0.930189	0.590878	1.78305	1.10137
1712	207.053	208.06	3.224	1.22892	3.2658	3.02091	2.50521
1713	207.053	208.06	4.439	6.6957	3.04882	3.68349	4.476
1714	207.056	208.063	1.262	90.3728	22.1478	19.3238	43.9481
1715	207.056	208.063	0.926	202.236	52.5492	49.2838	101.356
1716	207.062	208.069	14.66	30.3376	50.1577	32.3309	37.6087
1717	207.071	208.079	7.735	12.4781	11.9348	15.0864	13.1664
1718	207.162	208.169	6.829	1.68658	1.28115	2.52443	1.83072
1719	207.162	208.169	13.421	2.27393	1.06086	2.04054	1.79178
1720	207.911	208.918	0.858	81.4751	44.7167	36.0518	54.0812
1721	208.044	209.052	0.976	30.4193	18.9416	15.854	21.7383
1722	208.073	209.08	0.282	34.9729	6.47285	6.79249	16.0794
1723	208.107	209.114	4.555	37.8357	50.8093	41.9968	43.5473
1724	208.107	209.115	0.803	32.6574	32.8192	40.6917	35.3894
1725	208.109	209.117	6.228	1.70671	5.62552	5.48449	4.27224
1726	208.109	209.117	6.973	54.2713	59.6411	63.9107	59.2744
1727	208.11	209.117	0.361	15.556	17.2172	19.5903	17.4545
1728	208.11	209.117	5.149	32.2306	40.4213	53.8032	42.1517
1729	208.12	209.128	5.664	2.2917	1.77517	2.39015	2.15234
1730	208.121	209.128	3.205	1.65335	1.58909	1.34133	1.52793
1731	208.121	209.129	4.169	1.32121	2.23817	1.38051	1.64663
1732	208.125	209.132	9.64	5.98825	4.15085	6.37691	5.50534
1733	208.146	209.153	6.788	57.0052	70.3107	46.9397	58.0852
1734	208.146	209.153	13.256	35.6959	10.8522	17.6998	21.416
1735	208.146	209.153	6.847	286.177	256.338	277.007	273.174
1736	208.146	209.153	13.419	20.9732	6.33334	10.4323	12.5796
1737	208.146	209.153	7.145	351.775	465.951	379.313	399.013
1738	208.182	209.19	10.639	6.65905	6.94803	7.65662	7.0879
1739	208.182	209.19	9.038	126.556	113.313	118.896	119.588
1740	209.033	210.04	10.732	20.3033	21.826	20.9658	21.0317
1741	209.068	210.076	4.631	3.30738	3.86004	5.30166	4.15636
1742	209.113	210.12	8.032	1.4789	2.70834	1.91041	2.03255
1743	209.141	210.148	3.243	54.0359	2.82006	3.77538	20.2105
1744	209.141	210.148	6.99	2.82359	1.97718	2.96266	2.58781
1745	209.141	210.148	15.447	1.08503	1.1072	0.754762	0.982331
1746	209.149	210.156	7.069	5.11143	6.8567	6.7036	6.22391
1747	209.905	210.913	0.788	109.742	76.3326	63.8744	83.3162
1748	209.906	210.913	1.045	3.32749	1.78918	1.7694	2.29536
1749	209.954	210.961	0.882	6.67967	6.80101	5.14737	6.20935
1750	210.029	211.036	0.808	3.87971	3.01593	2.68584	3.19383
1751	210.052	211.059	15.488	2.95349	3.75571	2.03014	2.91311
1752	210.052	211.06	16.01	3.33678	1.95554	3.26892	2.85375
1753	210.052	211.06	4.908	1.56382	1.54438	1.82194	1.64338
1754	210.068	211.075	0.242	2.23621	2.42502	18.6295	7.76358
1755	210.088	211.096	8.92	2.10293	4.21802	3.02406	3.11501
1756	210.089	211.096	10.086	1.7628	1.3132	1.04367	1.37323
1757	210.104	211.111	15.648	0.689164	1.00839	0.983571	0.893707
1758	210.104	211.111	8.248	0.37351	0.519035	1.76945	0.887333
1759	210.104	211.111	10.938	0.503793	0.887477	1.48288	0.95805
1760	210.104	211.112	0.146	0.856096	1.44336	0.775918	1.02512
1761	210.104	211.112	5.537	1.42504	1.71936	0.9548	1.3664
1762	210.125	211.132	6.521	55.4006	82.1971	53.0098	63.5358
1763	210.125	211.132	6.068	103.286	116	113.698	110.995
1764	210.125	211.133	7.636	68.4202	168.735	191.152	142.769
1765	210.125	211.133	5.921	132.504	150.139	147.776	143.473
1766	210.125	211.133	7.371	69.0333	69.1247	68.2845	68.8142
1767	210.136	211.143	4.668	8.80111	9.85568	8.87792	9.17824
1768	210.136	211.144	0.344	77.352	88.1531	3.69201	56.3991
1769	210.141	211.148	15.578	1.22693	4.46816	2.93965	2.87825
1770	210.161	211.169	13.256	30.089	11.4295	12.982	18.1668
1771	210.161	211.169	13.417	42.0722	15.0043	20.8141	25.9635
1772	210.161	211.169	5.861	7.15899	8.35721	7.38151	7.63257
1773	210.162	211.169	14.549	0.640463	3.16561	1.44888	1.75165
1774	210.162	211.169	7.672	82.4827	26.3181	68.4967	59.0992
1775	210.162	211.169	8.765	32.6203	43.9856	34.3879	36.998
1776	210.162	211.169	8.95	120.791	112.313	93.688	108.931
1777	210.911	211.918	0.844	3.17878	2.62956	3.06586	2.95806
1778	211.012	212.019	6.888	40.365	29.4046	30.8649	33.5448
1779	211.045	212.052	10.393	22.3796	31.0793	25.8789	26.4459
1780	211.12	212.128	3.075	11.0074	8.7269	4.45368	8.06265
1781	211.157	212.164	7.366	9.7354	12.487	6.57897	9.60046
1782	211.157	212.164	0.142	4.16198	5.88914	4.12972	4.72695
1783	211.159	423.325	0.122	0.565954	0.412464	0.457479	0.478632
1784	211.831	212.838	12.213	0.294763	0.350693	0.322501	0.322652
1785	211.831	212.839	0.895	2.04608	1.25895	1.28958	1.53154
1786	211.831	212.839	0.827	0.841233	0.940668	0.780982	0.854294
1787	211.832	212.839	0.95	1.63942	1.82759	1.79534	1.75412
1788	211.835	212.842	1.019	1.865	1.81669	1.82026	1.83399
1789	211.844	212.851	0.872	2.38122	2.66268	2.21067	2.41819
1790	212.104	213.111	3.989	2.96695	2.98082	3.15176	3.03318
1791	212.104	213.111	7.802	1.35154	1.46284	2.65139	1.82193
1792	212.12	213.127	9.23	3.24141	3.30037	2.82275	3.12151
1793	212.14	251.103	6.642	0.617334	0.573531	0.501984	0.564283
1794	212.141	213.148	6.078	9.60451	11.8709	11.4767	10.984
1795	212.141	213.148	6.291	18.3019	17.1515	19.7645	18.406
1796	212.141	213.148	10.926	2.65218	3.59896	2.93391	3.06168
1797	212.141	213.148	6.674	692.674	727.465	1047.92	822.687
1798	212.152	213.159	14.558	2.17784	3.10831	2.92702	2.73772
1799	212.975	213.982	14.734	65.1181	44.2559	80.8665	63.4135
1800	212.975	213.983	14.17	0.825705	0.948076	0.885751	0.886511
1801	213.012	214.019	0.905	4.30742	4.54652	3.28621	4.04671
1802	213.082	214.089	8.01	22.5255	2.24287	3.69679	9.48839
1803	213.136	214.143	0.596	0.956639	1.11225	1.61334	1.22741
1804	213.172	214.18	7.013	36.1906	16.3783	33.4483	28.6724
1805	213.209	214.216	10.426	11.4124	12.4756	9.98103	11.2897
1806	213.209	214.216	11.097	23.4102	2.88326	31.3846	19.226
1807	213.245	214.253	7.69	155.496	166.882	175.436	165.938
1808	214.045	215.052	1.398	0.996853	1.07792	1.05203	1.04227
1809	214.096	215.103	6.615	2.58857	2.58675	3.09422	2.75651
1810	214.135	215.143	10.114	12.539	10.2523	11.1632	11.3181
1811	214.135	215.143	8.688	31.3543	38.7765	36.4537	35.5282
1812	214.136	215.143	3.217	1.28351	1.09673	2.80887	1.7297
1813	214.193	215.2	13.079	2.11532	2.64405	2.24088	2.33342
1814	214.889	215.897	0.952	1.5078	1.68087	1.6512	1.61329
1815	215.115	216.122	0.376	23.955	28.7711	43.0035	31.9099
1816	215.139	216.146	8.702	5.91248	5.95504	5.41838	5.76197
1817	215.152	216.159	6.849	13.5688	12.3437	11.502	12.4715
1818	215.152	216.159	5.682	13.6477	6.16624	13.9772	11.2637
1819	215.188	216.195	6.403	15.7794	8.12828	16.9647	13.6241
1820	215.89	216.897	0.848	10.3158	9.37299	8.56445	9.41774
1821	215.915	216.922	0.841	1198.48	816.491	901.75	972.24
1822	216.039	217.047	1.143	9.09942	3.7298	13.3846	8.73796
1823	216.039	217.047	0.885	42.8232	36.9597	45.5297	41.7709
1824	216.089	217.097	3.818	3.13041	2.21719	3.33078	2.89279
1825	216.097	217.104	0.952	1.38564	2.34259	1.8026	1.84361
1826	216.099	217.106	5.151	2.8165	2.09696	2.34226	2.41857
1827	216.111	217.119	11.308	0.795919	0.159157	0.14476	0.366612
1828	216.112	217.119	11.789	0.476184	0.309031	0.222156	0.33579
1829	216.115	217.122	4.886	2.92134	1.49149	2.4786	2.29714
1830	216.115	217.122	6.084	1.59473	1.3272	1.68142	1.53445
1831	216.115	217.122	9.074	2.69383	3.805	3.47614	3.32499
1832	216.115	217.122	7.746	1.05221	0.457114	1.26981	0.926379
1833	216.116	239.105	7.753	2.18224	3.59912	0.917408	2.23292
1834	216.151	217.159	7.83	136.398	138.617	125.983	133.666
1835	216.151	217.159	7.54	78.2053	88.581	76.8864	81.2242
1836	216.155	217.162	8.426	20.7756	26.4911	22.783	23.3499
1837	216.187	217.195	7.798	0.95315	0.801758	2.33866	1.36452
1838	216.188	217.195	11.425	1.95555	1.08211	1.05644	1.3647
1839	216.887	217.894	0.906	1.17387	1.30861	1.34045	1.27431
1840	217.071	218.078	0.83	9.66164	8.18093	9.09679	8.97979
1841	217.094	218.102	5.882	0.721582	0.926698	1.08356	0.910615
1842	217.095	218.102	7.501	1.30008	1.02208	1.54356	1.28857
1843	217.095	218.102	0.933	2.05805	1.81209	2.49234	2.12082
1844	217.095	218.102	4.782	1.22392	0.572468	0.766797	0.854395
1845	217.095	218.102	0.715	4.38269	3.95332	3.72256	4.01953
1846	217.095	218.102	3.866	0.485025	0.245131	2.39293	1.04103
1847	217.131	218.138	0.529	3.78462	1.05893	5.76496	3.53617
1848	217.146	218.153	4.959	1.5873	2.24845	1.44582	1.76052
1849	217.154	218.161	3.469	1.01731	2.72104	2.73404	2.15746
1850	217.154	218.161	2.467	2.3657	1.84464	1.22644	1.81226
1851	217.154	218.162	0.128	1.60552	1.03638	0.89171	1.17787
1852	217.175	218.183	0.58	0.95608	1.31297	1.42074	1.22993
1853	217.204	218.211	5.228	179.965	111.721	105.115	132.267
1854	217.976	218.983	0.721	131.451	119.175	99.7004	116.776
1855	218.019	219.026	0.798	8.73588	5.52161	13.0685	9.10868
1856	218.026	110.02	14.649	113960	122779	104420	113720
1857	218.078	219.086	2.995	0.89996	1.0048	2.24629	1.38368
1858	218.094	219.101	0.479	1.66143	1.26253	1.02572	1.31656
1859	218.105	219.112	9.417	22.6088	29.5774	24.7028	25.6296
1860	218.13	219.138	7.632	24.8711	29.0874	24.931	26.2965
1861	218.166	219.174	6.118	3.10218	4.40228	11.9751	6.49319
1862	218.183	219.19	10.234	14.0498	4.05668	12.0714	10.0593
1863	218.921	219.929	1.054	1.73945	1.82511	1.87875	1.81444
1864	218.977	219.984	0.713	36.0509	27.8815	27.2539	30.3954
1865	219.028	110.521	14.654	8674.95	9292	8458.96	8808.64
1866	219.029	110.522	14.924	1011.48	780.638	1512.79	1101.64
1867	219.052	220.06	2.57	4.51964	3.56777	4.05275	4.04672
1868	219.071	220.079	7.497	6.96868	6.22849	5.41556	6.20424
1869	219.071	220.079	10.864	16.366	18.5518	14.6491	16.5223
1870	219.089	220.096	0.354	12.3003	19.2587	20.6491	17.4027
1871	219.108	220.115	11.708	2.61838	1.67723	2.56243	2.28601
1872	219.11	220.117	2.852	45.6473	23.7118	23.3615	30.9069
1873	219.11	220.118	0.923	5.98857	3.67347	3.7477	4.46991
1874	219.125	220.133	15.958	3.1044	3.64422	3.73268	3.49377
1875	219.126	220.133	0.601	1.43137	1.70932	1.58863	1.57644
1876	219.162	220.169	7.515	1.36602	1.38881	2.47156	1.74213
1877	219.858	220.865	11.947	1.41919	1.9206	0.797903	1.37923
1878	220	221.008	0.987	218.988	161.641	122.428	167.686
1879	220.026	111.02	14.77	21504.4	2999.39	22702.4	15735.4
1880	220.034	221.042	0.815	4.23136	5.99102	7.26899	5.83046
1881	220.062	111.038	14.857	67.5992	46.1992	84.8814	66.2266
1882	220.067	221.074	7.111	5.91266	8.207	7.74203	7.28723
1883	220.072	259.035	8.323	1.20499	1.08325	0.594771	0.961002
1884	220.073	221.08	8.327	0.21076	0.254754	0.482016	0.315843
1885	220.073	221.08	2.806	2.15283	2.23957	2.6931	2.36184
1886	220.084	221.091	1.707	9.37605	4.6159	1.51146	5.1678
1887	220.182	221.19	8.829	61.6202	84.4975	67.3955	71.1711
1888	221.021	222.028	3.317	33.9696	57.456	28.7274	40.051
1889	221.029	111.522	14.639	2103.19	2272.01	1921.07	2098.76
1890	221.051	222.058	7.07	18.0259	20.6744	19.2628	19.321
1891	221.068	222.075	0.558	3.27781	3.19494	3.02294	3.16523
1892	221.068	222.075	0.072	0.68156	0.424643	0.689639	0.598614
1893	221.089	222.097	0.897	59.9919	55.1875	68.8115	61.3303
1894	221.141	222.148	6.97	6.09809	4.38835	6.5942	5.69355
1895	221.141	222.148	5.964	2.77867	2.70522	1.9979	2.49393
1896	221.185	222.193	7.515	7.1593	3.79753	2.87476	4.61053
1897	221.86	222.868	0.825	26.2874	12.2787	14.1978	17.5879
1898	221.871	222.879	1.01	12.6971	14.0984	2.26088	9.68545
1899	222.021	112.018	14.756	1243.31	8928.03	8579.49	6250.28
1900	222.056	223.063	7.919	4.83339	5.19647	4.61863	4.88283
1901	222.056	223.063	1.242	146.948	235.429	204.932	195.77
1902	222.089	223.096	11.219	851.293	1068.27	1225.74	1048.44
1903	222.1	223.107	3.202	6.18288	9.77905	7.57205	7.84466
1904	222.107	223.115	7.606	0.398111	0.458019	0.429989	0.428706
1905	222.11	223.117	1.637	3.13439	1.71727	1.76449	2.20539
1906	222.125	223.132	5.225	7.06269	4.39288	5.25434	5.56997
1907	222.162	223.169	8.057	52.9916	54.2522	50.8253	52.6897
1908	222.876	223.884	0.854	8.42669	11.905	14.8648	11.7322
1909	222.876	223.884	0.959	1.84548	1.91433	1.88054	1.88012
1910	222.981	223.988	14.61	30.9378	23.401	27.7911	27.3766
1911	222.981	223.989	0.987	1.22388	1.22467	1.27356	1.2407
1912	222.981	223.988	0.72	2935.11	2358.9	2026.42	2440.14
1913	223.004	224.011	14.652	203.409	223.884	268.2	231.831
1914	223.012	224.019	8.328	12.8066	7.26837	19.797	13.2906
1915	223.012	224.019	8.172	316.494	376.538	330.124	341.052
1916	223.024	112.519	14.628	682.04	655.815	711.464	683.106
1917	223.048	224.056	11.546	8.65759	9.8569	11.4972	10.0039
1918	223.12	224.127	0.921	3.90787	10.7368	5.41269	6.68577
1919	223.12	224.128	9.964	2.73018	4.82999	2.23195	3.26404
1920	223.931	224.938	0.952	11.2101	11.9988	11.5488	11.5859
1921	224.019	113.017	14.63	877.957	1090.7	1183.43	1050.7
1922	224.068	225.075	7.106	1.05312	1.58647	0.887868	1.17582
1923	224.068	225.075	6.58	2.45631	3.43632	3.41469	3.10244
1924	224.079	225.086	1.547	2.24943	1.99081	1.03689	1.75905
1925	224.079	225.086	0.601	1.39885	1.91586	1.70255	1.67242
1926	224.081	225.088	0.807	5.1195	3.26892	3.04521	3.81121
1927	224.102	225.109	3.506	94.1223	239.538	219.177	184.279
1928	224.102	225.109	3.712	101.912	215.574	219.177	178.888
1929	224.102	225.109	0.832	9.48583	8.74335	15.0579	11.0957
1930	224.104	225.112	0.58	2.54958	2.19169	3.16851	2.63659
1931	224.116	225.123	0.632	1.91054	1.91505	2.2703	2.03196
1932	224.119	225.127	9.618	2.5716	1.72497	2.34098	2.21252
1933	224.141	225.148	4.265	1.64125	0.636731	2.78228	1.68675
1934	224.141	225.148	5.523	15.352	19.5016	23.1388	19.3308
1935	224.141	225.148	14.157	0.877921	0.544211	0.509468	0.643867
1936	224.152	225.159	4.579	1.95454	0.880821	0.923974	1.25311
1937	224.152	225.159	2.825	4.357	0.541263	0.575059	1.82444
1938	224.177	225.185	6.764	25.1686	28.6239	28.1382	27.3103
1939	224.177	225.185	6.923	37.6127	45.0727	44.8663	42.5172
1940	224.214	225.221	7.472	2.402	2.86302	2.68855	2.65119
1941	224.873	225.881	0.952	10.7477	20.2549	18.419	16.4739
1942	224.918	225.925	0.921	2.96122	1.82203	2.84436	2.54254
1943	224.985	225.992	0.719	36.8392	33.9946	27.6399	32.8246
1944	224.988	225.996	1.123	2.11122	2.29375	2.36319	2.25605
1945	225.004	226.012	14.626	171.81	206.081	136.628	171.506
1946	225.028	226.035	7.545	39.1299	49.4578	47.2336	45.2738
1947	225.061	226.068	10.044	40.2999	42.1845	40.7113	41.0652
1948	225.063	226.07	4.413	8.28565	2.08587	1.58916	3.98689
1949	225.09	226.097	0.277	3.22439	40.8622	3.74973	15.9455
1950	225.136	226.143	6.626	0.67614	0.931387	0.739936	0.782488
1951	225.172	226.179	6.84	270.029	226.129	250.961	249.04
1952	225.172	226.18	8.337	5.40174	2.47606	5.13487	4.33756
1953	225.172	226.18	13.417	21.1993	5.47192	9.67266	12.1146
1954	225.172	226.18	13.255	34.1625	9.07638	16.9583	20.0657
1955	225.208	226.216	10.528	81.8022	14.2283	168.284	88.1047
1956	225.879	226.887	0.787	15.0135	14.6124	11.1783	13.6014
1957	225.944	226.951	0.818	1009.94	1362.95	1338.48	1237.13
1958	226.05	227.058	3.81	12.8245	6.38078	6.00295	8.40276
1959	226.051	227.059	4.659	4.12917	5.09425	3.26258	4.162
1960	226.056	227.063	9.325	108.155	107.854	107.401	107.803
1961	226.095	227.102	0.324	4.97182	31.9963	5.46153	14.1432
1962	226.131	227.138	0.326	4.55354	20.8468	25.1584	16.8529
1963	226.131	227.138	3.933	5.61706	7.34826	5.59947	6.18826
1964	226.156	227.164	6.004	65.2266	70.4286	71.9938	69.2163
1965	226.156	227.164	13.391	4.99407	5.71918	10.4147	7.04265
1966	226.167	227.175	3.231	55.4486	2.34055	2.98213	20.2571
1967	226.168	227.175	3.592	4569.32	37.2416	3.16182	1536.57
1968	226.172	227.179	9.882	119.879	195.198	137.955	151.011
1969	226.193	227.2	9.39	1.89909	2.90927	2.66269	2.49035
1970	226.908	227.916	0.976	73.8402	74.6745	58.2778	68.9308
1971	226.918	227.926	0.883	4.34334	3.93148	3.7383	4.00437
1972	227.102	114.558	14.607	93.6413	80.1204	77.193	83.6516
1973	227.102	114.558	0.773	96.5856	89.7894	55.4289	80.6013
1974	227.115	228.123	8.686	2.32318	1.6771	1.65949	1.88659
1975	227.152	228.159	3.822	8.4332	12.5935	10.3355	10.4541
1976	227.152	228.159	4.072	1.82657	1.47618	1.28933	1.53069
1977	227.152	228.159	5.888	21.0689	21.8718	25.9127	22.9511
1978	227.152	228.159	6.517	12.8728	21.5682	22.9051	19.1154
1979	227.152	228.159	6.225	4.84135	6.52081	5.17285	5.51167
1980	227.159	228.167	7.121	2.74559	6.66072	7.16526	5.52386
1981	227.188	228.195	8.759	7.20654	4.94045	4.03612	5.39437
1982	227.188	228.195	10.706	1.37114	1.15506	1.26688	1.26436
1983	227.188	228.195	7.703	1429.61	573.945	1672.34	1225.3
1984	227.188	228.195	13.418	39.4871	13.9594	19.4528	24.2998
1985	227.188	228.195	13.257	29.0028	10.8964	12.1508	17.35
1986	227.224	228.232	11.3	20.3389	12.5484	12.502	15.1298
1987	227.224	228.232	5.269	3.47447	1.68415	1.05057	2.06973
1988	227.224	228.232	11.127	35.4291	26.8501	44.7708	35.6834
1989	227.225	228.232	12.041	10.3959	11.6388	10.256	10.7636
1990	227.901	228.908	0.876	0.778712	0.624941	0.640146	0.681266
1991	227.916	228.924	1.026	11.1514	6.06214	5.95513	7.72289
1992	227.917	228.924	0.767	127.121	80.9816	68.0421	92.0484
1993	228.111	229.118	10.911	0.833292	0.370697	0.980126	0.728038
1994	228.114	229.122	9.238	0.631311	2.36793	1.12941	1.37622
1995	228.115	229.122	8.634	2.56973	1.47592	2.77351	2.27305
1996	228.136	229.143	4.161	194.877	212.01	196.343	201.076
1997	228.147	229.154	3.173	16.9676	15.2378	8.68976	13.6317
1998	228.147	229.154	1.563	20.6981	20.2642	37.9763	26.3129
[truncated: 1,495 more rows]

## Sheet: Table S4
Table S4- Compounds identified in the positive ionization mode
No.	RT [min]	Molecular Weight	m/z	Compound name	HMDB ID	Formula	Monoisotopic_Mass	Delta(ppm)	NFX-FRZ_1_T5	NFX-FRZ_2_T5	NFX-FRZ_3_T5	NFX-FRZ average peak area
740	6.37	135.01	136.02	Benzothiazole	HMDB0032930	C7 H5 N S	135.014	2	31390.7	33262.7	33899.7	32851
1424	0.72	186.08	94.05	1-Methoxy-1H-indole-3-acetonitrile	HMDB0040973	C11H10N2O	186.079	16	27904.8	26546.6	25980	26810.5
648	0.72	127.01	128.02	2-Acetylthiazole	HMDB0032964	C5H5NOS	127.009	21	15835.7	12232.7	11265.6	13111.3
1865	14.65	219.03	110.52	Indoleacetic acid	HMDB0000197	C10H9NO2	175.063	1	8674.95	9292	8458.96	8808.64
1109	1.26	162.05	163.06	Levoglucosan	HMDB0000640	C6 H10 O5	162.053	2	4079.28	249.28	4064.63	2797.73
1135	0.73	164.06	83.04	S-Aminoethyl-cysteine	HMDB0033518	C5 H12 N2 O2 S	164.062	4	1446.4	1303.55	1245.03	1331.66
951	0.81	150.07	301.14	Hydrocinnamic acid	HMDB0000764	C9H10O2	150.068	10	1221.76	1210.29	1272.72	1234.93
1539	6.68	194.13	195.14	Sedanolide	HMDB0034450	C12 H18 O2	194.131	2	807.75	920.23	1256.97	994.99
1797	6.67	212.14	213.15	Traumatin	HMDB0037326	C12 H20 O3	212.141	2	692.67	727.46	1047.92	822.69
1157	2.4	165.08	166.09	Phenylalanine	HMDB0000159	C9 H11 N O2	165.079	2	846.07	780.14	809.3	811.84
2728	8.12	301.3	302.3	sphinganine	HMDB0000269	C18 H39 N O2	301.298	3	600	726.58	690.09	672.22
1136	5.21	164.08	165.09	Thymoquinone	HMDB0034732	C10 H12 O2	164.084	2	326.58	401.82	377.92	368.78
266	14.64	96.98	139.02	Sulfamic acid	HMDB0034830	H3 N O3 S	96.9834	4	338.44	268.59	377.03	328.02
665	1.3	129.04	130.05	Pyroglutamic acid	HMDB0000267	C5 H7 N O3	129.043	1	381.17	80.88	298.61	253.56
2172	14.62	244.07	123.04	Uridine	HMDB0000296	C9H12N2O6	244.07	15	267.01	251.97	215.3	244.76
750	5.889	135.057	136.065	Adenine	HMDB0000034	C5H5N5	135.054	22	230.8	257.17	241.4	243.13
1561	7.72	196.146	197.154	Oxacyclotridec-10-en-2-one	HMDB0032901	C12 H20 O2	196.146	2	203.22	218.52	261.62	227.79
59	0.903	79.0427	80.05	Pyridine	HMDB0000926	C5 H5 N	79.0422	6	265.73	314.77	80.38	220.3
696	1.387	131.094	132.102	Isoleucine	HMDB0000172	C6 H13 N O2	131.095	2	106.92	48.79	473.5	209.74
1406	5.985	184.11	185.117	10-oxo-8-decenoic acid	HMDB0040883	C10 H16 O3	184.11	2	215.63	220.76	141.9	192.76
1606	9.733	200.156	201.164	3,4-Dihydrocadalene	HMDB0036453	C15 H20	200.157	2	142.11	263.52	149.26	184.96
601	14.876	123.949	124.956	1,2,4-Trithiolane	HMDB0039433	C2H4S3	123.948	13	174.3	182.37	191.12	182.6
546	7.231	118.078	119.086	alpha-methylstyrene	HMDB0059899	C9 H10	118.078	0	126.54	215.34	182.04	174.64
2271	12.596	255.256	256.263	Hexadecanamide	HMDB0012273	C16 H33 N O	255.256	3	228.33	95.04	162.46	161.95
1765	5.921	210.125	211.133	Sedanonic acid	HMDB0032871	C12 H18 O3	210.126	2	132.5	150.14	147.78	143.47
1764	7.636	210.125	211.133	epi-jasmonic acid	HMDB0032797	C12 H18 O3	210.126	2	68.42	168.73	191.15	142.77
398	1.257	106.042	107.049	Benzaldehyde	HMDB0006115	C7 H6 O	106.042	2	228.49	67.98	64.42	120.3
27	0.889	74.0368	116.071	Propionic acid	HMDB0000237	C3 H6 O2	74.0368	1	220.89	40.35	88.52	116.59
2492	9.153	278.187	279.195	Paradol	HMDB0030801	C17 H26 O3	278.188	3	98.83	118.22	117.45	111.5
2732	10.007	302.224	303.231	Eicosapentanoic acid	HMDB0001999	C20 H30 O2	302.225	2	98.04	104.09	96.8	99.64
1999	7.643	228.172	229.179	11-Hydroxy-9-tridecenoic acid	HMDB0035881	C13 H24 O3	228.173	2	98.08	58.77	130	95.62
1464	14.797	189.042	190.05	Kynurenic acid	HMDB0000715	C10 H7 N O3	189.043	2	76.84	91.79	114.79	94.47
713	0.72	133.038	134.045	Aspartic acid	HMDB0000191	C4 H7 N O4	133.038	0	98.83	91.52	87.75	92.7
3	14.797	71.0733	160.181	Pyrrolidine	HMDB0031641	C4 H9 N	71.0735	2	80.93	98.26	86.94	88.71
2476	10.973	276.208	277.216	Stearidonic acid	HMDB0006547	C18 H28 O2	276.209	2	81.03	95.53	88.61	88.39
1456	6.517	188.084	95.0495	3-butylidenephthalide	HMDB0032061	C12 H12 O2	188.084	3	71.88	81.45	87.73	80.36
570	14.558	121.089	122.097	Phenethylamine	HMDB0012275	C8 H11 N	121.089	2	50.46	107.45	82.87	80.26
1224	0.308	170.058	171.065	3,4-Dihydroxyphenylglycol	HMDB0000318	C8 H10 O4	170.058	2	48.4	92.14	95.99	78.84
1356	10.124	180.151	181.159	2,4-Dodecadienal	HMDB0039590	C12 H20 O	180.151	2	80.32	75.04	79.84	78.4
1661	3.272	204.089	205.096	Tryptophan	HMDB0000929	C11 H12 N2 O2	204.09	4	73.81	71.09	75.98	73.62
1604	6.288	200.104	201.112	Camphoric acid	HMDB0034491	C10 H16 O4	200.105	2	62.15	74.29	82.34	72.93
2327	9.598	260.177	261.184	Falcarindiol	HMDB0033941	C17 H24 O2	260.178	2	90.65	64.7	62.28	72.54
1072	6.917	158.13	159.138	1-nonanoic acid	HMDB0000847	C9 H18 O2	158.131	2	62.32	81.52	66.96	70.27
1964	6.004	226.156	227.164	Methyl dihydrojasmonate	HMDB0031740	C13 H22 O3	226.157	3	65.23	70.43	71.99	69.22
1216	9.554	169.089	170.096	Diphenylamine	HMDB0032562	C12 H11 N	169.089	3	65.75	61.4	78.19	68.45
1491	10.087	191.076	192.084	2-Butylbenzothiazole	HMDB0040031	C11 H13 N S	191.077	3	96.65	53.23	54.03	67.97
1283	0.291	174.104	175.112	4-Methyl-2-phenyl-2-pentenal	HMDB0037281	C12 H14 O	174.104	1	63.14	61.35	72.37	65.62
1437	3.276	187.063	188.071	3-Indoleacrylic acid	HMDB0000734	C11 H9 N O2	187.063	3	67.84	61.38	67.07	65.43
240	6.516	94.0422	95.0494	Phenol	HMDB0000228	C6 H6 O	94.0419	3	59.96	71.74	61.82	64.51
1297	8.479	176.047	177.054	Herniarin	HMDB0029758	C10 H8 O3	176.047	2	59.44	61.41	69.45	63.44
2863	10.729	318.219	319.226	15-oxoETE	HMDB0010210	C20 H30 O3	318.219	3	54.74	62.64	71.24	62.88
1519	0.922	192.155	193.162	5,8-Megastigmadien-4-one	HMDB0034671	C13H20O	192.151	19	99.78	53.89	32.91	62.19
1726	6.973	208.109	209.117	Asarone	HMDB0029872	C12 H16 O3	208.11	2	54.27	59.64	63.91	59.27
913	0.879	147.053	148.06	Glutamic acid	HMDB0000148	C5 H9 N O4	147.053	3	119.73	22.36	33.91	58.67
1113	14.552	162.115	163.123	Nicotine	HMDB0001934	C10 H14 N2	162.116	2	32.69	78.82	56.74	56.09
219	0.244	92.0629	93.0702	Toluene	HMDB0034168	C7 H8	92.0626	3	73.32	4.21	86.99	54.84
1259	11.398	172.125	173.132	1,1,6-Trimethyl-1,2-dihydronaphthalene	HMDB0040284	C13 H16	172.125	2	48.71	46.41	61.61	52.24
205	1.247	90.0321	91.0393	Lactic Acid	HMDB0000190	C3 H6 O3	90.0317	4	14.14	112.81	21.01	49.32
1411	9.362	184.146	185.153	10-Undecenoic acid	HMDB0033724	C11 H20 O2	184.146	2	67.02	40.5	36.52	48.01
466	14.542	111.08	112.087	Histamine	HMDB0000870	C5 H9 N3	111.08	2	43.31	57.41	42.29	47.67
2597	10.568	288.208	289.216	Testosterone	HMDB0000234	C19 H28 O2	288.209	2	25.61	55.67	59.71	47
1939	6.923	224.177	225.185	LINALYL BUTYRATE	HMDB0030427	C14 H24 O2	224.178	2	37.61	45.07	44.87	42.52
1115	7.154	162.14	163.148	Hexylbenzene	HMDB0061815	C12 H18	162.141	3	45.91	37.94	43.42	42.43
1206	14.557	168.125	354.284	Asitrilobin C	HMDB0035436	C37H68O7	624.496	6	37.28	44.05	42.23	41.19
811	14.511	139.111	140.118	N,N-Dimethylhistamine	HMDB0033438	C7 H13 N3	139.111	2	35.66	36.88	38.69	37.08
1342	0.239	180.042	181.049	Aspirin	HMDB0001879	C9 H8 O4	180.042	2	34.77	21.46	52.12	36.12
776	0.887	137.047	138.055	4-Aminobenzoic acid	HMDB0001392	C7 H7 N O2	137.048	2	31.64	18.32	58.26	36.07
956	0.232	150.14	151.148	4,8-Dimethyl-1,3,7-nonatriene	HMDB0035792	C11 H18	150.141	3	46.04	53.59	3.83	34.48
2633	13.938	292.276	293.283	3,7,11,15-Tetramethyl-6,10,14-hexadecatrien-1-ol	HMDB0032147	C20 H36 O	292.277	3	54.19	19.18	28.98	34.11
2779	13.933	309.302	310.31	1-Hexadecanoylpyrrolidine	HMDB0032740	C20 H39 N O	309.303	3	54.03	19.02	28.83	33.96
1181	6.695	166.986	167.993	2-Mercaptobenzothiazole	HMDB0030524	C7 H5 N S2	166.986	2	28.61	30.58	35.48	31.55
936	1.46	149.051	150.058	methionine	HMDB0000696	C5 H11 N O2 S	149.051	2	37.36	28.06	29.17	31.53
1872	2.852	219.11	220.117	Pantothenic acid	HMDB0000210	C9 H17 N O5	219.111	2	45.65	23.71	23.36	30.91
702	0.259	132.057	133.065	Cinnamaldehyde	HMDB0003441	C9 H8 O	132.058	2	83.39	4.25	4.46	30.7
2354	8.661	264.135	265.143	Abscisic acid	HMDB0036093	C15 H20 O4	264.136	3	19.97	26.29	41.11	29.13
2440	8.504	272.177	273.185	Estradiol	HMDB0000151	C18 H24 O2	272.178	3	30.53	31.99	24.35	28.96
1593	6.296	199.157	200.164	11-Nitro-1-undecene	HMDB0062669	C11 H21 N O2	199.157	2	32.76	16.55	36.19	28.5
24	1.495	73.0533	74.0606	N,N-Dimethylformamide	HMDB0001888	C3 H7 N O	73.0528	8	25.44	24.47	33.92	27.94
158	1.495	85.0896	86.0968	Piperidine	HMDB0034301	C5H11N	85.0891	2	29.74	18.02	34.82	27.53
1477	7.765	190.099	191.106	Butylphthalide	HMDB0032064	C12 H14 O2	190.099	2	20.53	39.2	22.06	27.26
872	0.903	143.094	144.102	Stachydrine	HMDB0004827	C7 H13 N O2	143.095	1	41.33	12.75	26.79	26.96
369	14.552	103.1	104.107	Choline	HMDB0000097	C5H14NO	104.108	2	24.93	29.2	26.47	26.86
2918	10.286	326.245	327.252	2,4-dihydroxyheptadec-16-ynyl acetate	HMDB0031048	C19 H34 O4	326.246	3	24.89	30.01	23.46	26.12
2740	11.825	304.239	305.247	Arachidonic acid	HMDB0001043	C20 H32 O2	304.24	3	28.92	23.69	22.84	25.15
639	2.528	126.043	127.05	Imidazole-4-acetate	HMDB0002024	C5 H6 N2 O2	126.043	2	36.6	17.37	21.47	25.15
227	14.557	93.0581	94.0654	Aniline	HMDB0003012	C6 H7 N	93.0578	3	26.05	23.95	24.06	24.69
1836	8.426	216.155	217.162	Isogermafurene	HMDB0038147	C15H20O	216.151	15	20.78	26.49	22.78	23.35
695	14.546	131.094	132.102	Leucine	HMDB0000687	C6 H13 N O2	131.095	2	25.61	26.58	15.08	22.43
520	14.544	117.079	118.086	Valine	HMDB0000883	C5 H11 N O2	117.079	0	18.66	22.2	23.93	21.6
498	7.05	114.105	115.112	Heptanal	HMDB0031475	C7 H14 O	114.104	0	17.7	20.48	26.21	21.46
475	1.286	112.027	113.035	Uracil	HMDB0000300	C4 H4 N2 O2	112.027	0	30.87	12.4	16.14	19.81
1934	5.523	224.141	225.148	Methyl Jasmonate	HMDB0036583	C13 H20 O3	224.141	2	15.35	19.5	23.14	19.33
322	1.255	100.016	101.024	Succinic anhydride	HMDB0032523	C4 H4 O3	100.016	1	21.31	18.68	13.37	17.79
439	14.579	109.053	110.06	4-Aminophenol	HMDB0001169	C6 H7 N O	109.053	1	14.67	16.08	21.01	17.25
957	7.063	150.141	151.148	cystophorene	HMDB0030944	C11 H18	150.141	2	15.8	19.08	16.17	17.02
538	1.252	118.027	119.034	Succinic acid	HMDB0000254	C4 H6 O4	118.027	2	21.95	15.77	10.99	16.24
2835	10.116	314.187	315.195	Yucalexin B5	HMDB0035200	C20H26O3	314.188	1	14.08	15.68	14.29	14.68
2560	8.609	284.125	285.132	2-Phenylethyl glucopyranoside	HMDB0029819	C14 H20 O6	284.126	3	8.77	17.65	17.53	14.65
3367	0.365	512.47	513.477	Chatenaytrienin 2	HMDB0032647	C35H60O2	512.459	20	14.34	16.17	11.37	13.96
904	0.791	145.158	146.165	spermidine	HMDB0001257	C7 H19 N3	145.158	1	9.53	22.71	7.72	13.32
209	0.359	90.0506	91.0578	1-butanethiol	HMDB0031322	C4 H10 S	90.0503	3	6.68	21.53	7.53	11.91
1311	14.558	177.061	178.068	3-Phenylpropyl isothiocyanate	HMDB0038444	C10 H11 N S	177.061	2	11.06	11.7	11.4	11.39
1100	14.552	161.084	162.091	Tryptophol	HMDB0003447	C10 H11 N O	161.084	2	9.7	12.32	10.69	10.9
1532	0.255	194.094	195.101	zingerone	HMDB0032590	C11 H14 O3	194.094	2	19.9	6.2	6.58	10.89
390	0.872	105.042	147.076	Serine	HMDB0003406	C3 H7 N O3	105.043	4	16.78	5.86	6.9	9.84
1635	0.243	202.12	203.127	Sebacic acid	HMDB0000792	C10 H18 O4	202.121	2	5.95	6.47	16.71	9.71
1430	9.156	186.104	187.111	2-Tridecene-4,6,8-triyn-1-ol	HMDB0030931	C13 H14 O	186.104	3	7.16	10.82	8.63	8.87
1368	14.558	181.074	182.081	Tyrosine	HMDB0000158	C9 H11 N O3	181.074	1	7.03	9.82	8.79	8.55
214	0.894	92.0471	134.081	glycerin	HMDB0000131	C3 H8 O3	92.0473	3	11.07	3.4	10.81	8.43
1278	1.279	174.053	175.06	Shikimic acid	HMDB0003070	C7 H10 O5	174.053	2	8.88	8.21	8.11	8.4
352	0.921	101.121	102.128	Triethylamine	HMDB0032539	C6 H15 N	101.12	2	7.45	5.88	11.44	8.26
1379	9.107	182.073	183.08	Benzophenone	HMDB0032049	C13 H10 O	182.073	2	12.03	6.86	5.37	8.09
777	14.559	137.084	138.091	Tyramine	HMDB0000306	C8 H11 N O	137.084	0	7.59	8.59	8.06	8.08
994	0.891	153.09	154.097	Acetylhistamine	HMDB0013253	C7 H11 N3 O	153.09	0	6.56	8.3	9.23	8.03
2419	10.53	270.161	271.169	Estrone	HMDB0000145	C18 H22 O2	270.162	2	7.98	6.76	6.09	6.94
2028	7.462	232.146	233.153	Alantolactone	HMDB0035906	C15 H20 O2	232.146	2	6.24	6.6	7.39	6.75
2208	9.058	249.209	250.216	1-[2,4-dodecadienoyl]pyrrolidine	HMDB0038841	C16 H27 N O	249.209	3	5.18	6.77	8.21	6.72
2706	12.101	299.282	300.289	Palmitylethanolamide	HMDB0002100	C18 H37 N O2	299.282	3	7.02	5.38	7.69	6.7
1168	3.994	166.026	167.033	Phthalic acid	HMDB0002107	C8 H6 O4	166.027	3	7.4	5.99	6.03	6.47
624	14.557	125.084	126.091	2-Methyl-5-propyloxazole	HMDB0037860	C7 H11 N O	125.084	2	5.72	6.88	5.35	5.98
711	14.556	132.098	133.105	2-Heptanethiol	HMDB0032303	C7H16S	132.097	4	4.32	6.55	6.12	5.66
1530	3.836	194.08	195.088	Caffeine	HMDB0001847	C8 H10 N4 O2	194.08	0	7.75	3.52	5.33	5.53
1370	6.899	181.11	182.117	2,5-Dimethyl-4-(1-pyrrolidinyl)-3(2H)-furanone	HMDB0039784	C10 H15 N O2	181.11	1	4.27	6.08	5.13	5.16
555	0.868	119.058	120.066	Threonine	HMDB0000167	C4 H9 N O3	119.058	1	7.38	2.72	5.09	5.06
1098	0.515	161.051	162.058	S-Allyl-cysteine	HMDB0034323	C6 H11 N O2 S	161.051	3	3.37	4.66	4.72	4.25
463	0.925	111.043	112.051	Cytosine	HMDB0000630	C4 H5 N3 O	111.043	0	5.49	2.44	4.65	4.19
2864	6.902	318.219	319.226	steviol	HMDB0036706	C20 H30 O3	318.219	2	3.4	4.12	4.97	4.16
2881	10.057	321.229	322.237	homodihydrocapsaicin	HMDB0036330	C19 H31 N O3	321.23	3	4.25	5.14	3.06	4.15
2545	11.518	282.255	283.262	Oleic acid	HMDB0000207	C18 H34 O2	282.256	2	5.84	1.8	4.64	4.09
871	14.56	143.073	144.081	Naphthalen-2-amine	HMDB0041802	C10 H9 N	143.073	2	3.57	4.83	3.62	4
967	1.525	151.049	152.056	Guanine	HMDB0000132	C5 H5 N5 O	151.049	3	4.04	2.81	4.26	3.7
1603	0.809	200.008	201.016	Erythrose, 4-phosphate	HMDB0001321	C4 H9 O7 P	200.009	1	3.05	3.05	4.96	3.69
1010	3.871	154.082	155.089	2-Pentylthiophene	HMDB0040240	C9 H14 S	154.082	2	2.08	4.33	4.04	3.48
3125	9.122	367.271	368.278	3, 5-Tetradecadiencarnitine	HMDB0013331	C21 H37 N O4	367.272	4	2.71	3.7	3.86	3.42
1027	0.624	155.069	156.076	Histidine	HMDB0000177	C6 H9 N3 O2	155.069	3	2.75	5.7	1.5	3.32
698	0.87	131.106	132.113	1-(4-Aminobutyl)urea	HMDB0033458	C5 H13 N3 O	131.106	1	2.93	4.72	1.73	3.13
383	14.558	104.063	105.07	Styrene	HMDB0034240	C8 H8	104.063	2	3.26	3.41	2.5	3.05
659	3.187	128.062	129.07	Naphthalene	HMDB0029751	C10 H8	128.063	2	2.68	2.2	2.34	2.41
3417	0.809	556.087	557.094	Ephedrannin A	HMDB0037654	C30H20O11	556.101	25	2.64	1.64	2.17	2.15
1729	5.664	208.12	209.128	Pilocarpine	HMDB0015217	C11 H16 N2 O2	208.121	4	2.29	1.78	2.39	2.15
1004	0.331	154.045	155.052	1-(2,5-Dimethyl-3-thienyl)ethanone	HMDB0040589	C8 H10 O S	154.045	1	1.31	2.24	2.9	2.15
1251	8.432	172.092	173.099	S-Prenyl thioisobutyrate	HMDB0031699	C9 H16 O S	172.092	0	1.73	0.59	2.56	1.63
3038	11.21	346.126	347.133	Aucubin	HMDB0036562	C15 H22 O9	346.126	2	1.83	1.52	1.49	1.61
1506	1.438	192.063	193.07	1,3,4,5-Tetrahydroxycyclohexanecarboxylic acid	HMDB0003072	C7 H12 O6	192.063	3	1.37	1.59	1.54	1.5
1343	1.615	180.045	181.053	5-methylthioribose	HMDB0001087	C6 H12 O4 S	180.046	2	0.99	1.13	1.17	1.1
1391	9.881	183.108	184.115	2,5-Dipropyl-4-methylthiazole	HMDB0040085	C10 H17 N S	183.108	3	0.99	1.39	0.66	1.02

## Sheet: Table S5
Table S5- NFX-FRZ GHOSTKOALA Functional annotation
CDS	KO annotation	Product
NFX-FRZ_g3.t1	K18162	NDUFAF5; NADH dehydrogenase [ubiquinone] 1 alpha subcomplex assembly factor 5 [EC:2.1.1.-]
NFX-FRZ_g4.t1	K11969	ARIH2; ariadne-2 [EC:2.3.2.31]
NFX-FRZ_g12.t1	K01923	purC; phosphoribosylaminoimidazole-succinocarboxamide synthase [EC:6.3.2.6]
NFX-FRZ_g15.t1	K01647	CS, gltA; citrate synthase [EC:2.3.3.1]
NFX-FRZ_g16.t1	K01647	CS, gltA; citrate synthase [EC:2.3.3.1]
NFX-FRZ_g18.t1	K12132	prkC, stkP; eukaryotic-like serine/threonine-protein kinase [EC:2.7.11.1]
NFX-FRZ_g20.t1	K02940	RP-L9e, RPL9; large subunit ribosomal protein L9e
NFX-FRZ_g25.t1	K12580	CNOT3, NOT3; CCR4-NOT transcription complex subunit 3
NFX-FRZ_g27.t1	K08994	yneE, BEST; ion channel-forming bestrophin family protein
NFX-FRZ_g28.t1	K19787	CARNMT1; carnosine N-methyltransferase [EC:2.1.1.22]
NFX-FRZ_g34.t1	K17606	IGBP1, TAP42; immunoglobulin-binding protein 1
NFX-FRZ_g40.t1	K21232	MOCS2A, CNXG; molybdopterin synthase sulfur carrier subunit
NFX-FRZ_g42.t1	K01254	LTA4H; leukotriene-A4 hydrolase [EC:3.3.2.6]
NFX-FRZ_g43.t1	K01179	E3.2.1.4; endoglucanase [EC:3.2.1.4]
NFX-FRZ_g45.t1	K12657	ALDH18A1, P5CS; delta-1-pyrroline-5-carboxylate synthetase [EC:2.7.2.11 1.2.1.41]
NFX-FRZ_g46.t1	K24030	ZMYND10; zinc finger MYND domain-containing protein 10
NFX-FRZ_g57.t1	K06168	miaB; tRNA-2-methylthio-N6-dimethylallyladenosine synthase [EC:2.8.4.3]
NFX-FRZ_g58.t1	K16911	DDX21; ATP-dependent RNA helicase DDX21 [EC:3.6.4.13]
NFX-FRZ_g60.t1	K09578	PIN1; peptidyl-prolyl cis-trans isomerase NIMA-interacting 1 [EC:5.2.1.8]
NFX-FRZ_g62.t1	K22596	GGCT; gamma-glutamylcyclotransferase, plant [EC:4.3.2.9]
NFX-FRZ_g64.t1	K01832	TBXAS1, CYP5A; thromboxane-A synthase [EC:5.3.99.5]
NFX-FRZ_g66.t1	K09272	SSRP1, POB3; FACT complex subunit SSRP1/POB3
NFX-FRZ_g67.t1	K24205	TMBIM, LFG; protein lifeguard
NFX-FRZ_g68.t1	K14563	NOP1, FBL; rRNA 2'-O-methyltransferase fibrillarin [EC:2.1.1.-]
NFX-FRZ_g69.t1	K01358	clpP, CLPP; ATP-dependent Clp protease, protease subunit [EC:3.4.21.92]
NFX-FRZ_g70.t1	K10583	UBE2S, E2EPF; ubiquitin-conjugating enzyme E2 S [EC:2.3.2.23]
NFX-FRZ_g72.t1	K03254	EIF3A; translation initiation factor 3 subunit A
NFX-FRZ_g74.t1	K04773	sppA; protease IV [EC:3.4.21.-]
NFX-FRZ_g82.t1	K00837	ISS1, VAS1; aromatic aminotransferase [EC:2.6.1.-]
NFX-FRZ_g84.t1	K15276	SLC35B2, PAPST1; solute carrier family 35 (adenosine 3'-phospho 5'-phosphosulfate transporter), member B2
NFX-FRZ_g92.t1	K06177	rluA; tRNA pseudouridine32 synthase / 23S rRNA pseudouridine746 synthase [EC:5.4.99.28 5.4.99.29]
NFX-FRZ_g97.t1	K00826	E2.6.1.42, ilvE; branched-chain amino acid aminotransferase [EC:2.6.1.42]
NFX-FRZ_g98.t1	K05674	ABCC10; ATP-binding cassette, subfamily C (CFTR/MRP), member 10
NFX-FRZ_g99.t1	K08856	STK16; serine/threonine kinase 16 [EC:2.7.11.1]
NFX-FRZ_g104.t1	K06067	HDAC1_2; histone deacetylase 1/2 [EC:3.5.1.98]
NFX-FRZ_g107.t1	K01485	codA; cytosine/creatinine deaminase [EC:3.5.4.1 3.5.4.21]
NFX-FRZ_g115.t1	K02956	RP-S15, MRPS15, rpsO; small subunit ribosomal protein S15
NFX-FRZ_g116.t1	K02871	RP-L13, MRPL13, rplM; large subunit ribosomal protein L13
NFX-FRZ_g117.t1	K08059	IFI30, GILT; interferon, gamma-inducible protein 30
NFX-FRZ_g119.t1	K09966	K09966; uncharacterized protein
NFX-FRZ_g120.t1	K03262	EIF5; translation initiation factor 5
NFX-FRZ_g122.t1	K10808	RRM2; ribonucleoside-diphosphate reductase subunit M2 [EC:1.17.4.1]
NFX-FRZ_g123.t1	K21248	VMP1; vacuole membrane protein 1
NFX-FRZ_g126.t1	K02088	CDK3; cyclin-dependent kinase 3 [EC:2.7.11.22]
NFX-FRZ_g130.t1	K02258	COX11, ctaG; cytochrome c oxidase assembly protein subunit 11
NFX-FRZ_g136.t1	K14618	MMACHC; cyanocobalamin reductase (cyanide-eliminating) / alkylcobalamin dealkylase [EC:1.16.1.6 2.5.1.151]
NFX-FRZ_g139.t1	K24759	WDR90; WD repeat-containing protein 90
NFX-FRZ_g140.t1	K14839	NOP16; nucleolar protein 16
NFX-FRZ_g141.t1	K01626	E2.5.1.54, aroF, aroG, aroH; 3-deoxy-7-phosphoheptulonate synthase [EC:2.5.1.54]
NFX-FRZ_g145.t1	K14540	rbgA; ribosome biogenesis GTPase A
NFX-FRZ_g146.t1	K13207	CUGBP, BRUNOL, CELF; CUG-BP- and ETR3-like factor
NFX-FRZ_g147.t1	K13679	WAXY; granule-bound starch synthase [EC:2.4.1.242]
NFX-FRZ_g151.t1	K12345	SRD5A3; 3-oxo-5-alpha-steroid 4-dehydrogenase 3 / polyprenol reductase [EC:1.3.1.22 1.3.1.94]
NFX-FRZ_g152.t1	K16075	MRS2, MFM1; magnesium transporter
NFX-FRZ_g154.t1	K18441	CYTH; cytohesin
NFX-FRZ_g155.t1	K00232	E1.3.3.6, ACOX1, ACOX3; acyl-CoA oxidase [EC:1.3.3.6]
NFX-FRZ_g158.t1	K11135	PINX1; Pin2-interacting protein X1
NFX-FRZ_g160.t1	K03165	TOP3; DNA topoisomerase III [EC:5.6.2.1]
NFX-FRZ_g161.t1	K15711	SMARCA3, HLTF; SWI/SNF-related matrix-associated actin-dependent regulator of chromatin subfamily A3 [EC:5.6.2. 2.3.2.27]
NFX-FRZ_g164.t1	K03660	OGG1; N-glycosylase/DNA lyase [EC:3.2.2.- 4.2.99.18]
NFX-FRZ_g166.t1	K03660	OGG1; N-glycosylase/DNA lyase [EC:3.2.2.- 4.2.99.18]
NFX-FRZ_g169.t1	K05656	ABCB9, TAPL; ATP-binding cassette, subfamily B (MDR/TAP), member 9
NFX-FRZ_g170.t1	K20295	COG8; conserved oligomeric Golgi complex subunit 8
NFX-FRZ_g171.t1	K06678	YCG1, CAPG; condensin complex subunit 3
NFX-FRZ_g172.t1	K23562	EMC1; ER membrane protein complex subunit 1
NFX-FRZ_g176.t1	K14012	NSFL1C, UBX1, SHP1; UBX domain-containing protein 1
NFX-FRZ_g180.t1	K10614	HERC3; E3 ubiquitin-protein ligase HERC3 [EC:2.3.2.26]
NFX-FRZ_g182.t1	K10878	SPO11; meiotic recombination protein SPO11
NFX-FRZ_g187.t1	K10733	GINS2, PSF2; GINS complex subunit 2
NFX-FRZ_g188.t1	K03581	recD; exodeoxyribonuclease V alpha subunit [EC:3.1.11.5]
NFX-FRZ_g191.t1	K12670	WBP1; oligosaccharyltransferase complex subunit beta
NFX-FRZ_g193.t1	K12900	SRSF10, FUSIP1; serine/arginine-rich splicing factor 10
NFX-FRZ_g199.t1	K00799	GST, gst; glutathione S-transferase [EC:2.5.1.18]
NFX-FRZ_g204.t1	K09272	SSRP1, POB3; FACT complex subunit SSRP1/POB3
NFX-FRZ_g205.t1	K24029	OGFOD1, TPA1; prolyl 3-hydroxylase /prolyl 3,4-dihydroxylase [EC:1.14.11.-]
NFX-FRZ_g210.t1	K08597	SENP8, NEDP1, DEN1; sentrin-specific protease 8 [EC:3.4.22.68]
NFX-FRZ_g212.t1	K00327	POR; NADPH-ferrihemoprotein reductase [EC:1.6.2.4]
NFX-FRZ_g216.t1	K13095	SF1; splicing factor 1
NFX-FRZ_g218.t1	K14848	RRB1, GRWD1; ribosome assembly protein RRB1
NFX-FRZ_g221.t1	K23901	CALU; calumenin
NFX-FRZ_g222.t1	K25451	DRC7; dynein regulatory complex subunit 7
NFX-FRZ_g224.t1	K07556	ATPeAF2, ATPAF2, ATP12; ATP synthase mitochondrial F1 complex assembly factor 2
NFX-FRZ_g227.t1	K17892	FTRC; ferredoxin-thioredoxin reductase catalytic chain [EC:1.8.7.2]
NFX-FRZ_g230.t1	K13281	uvsE, UVE1; UV DNA damage endonuclease [EC:3.-.-.-]
NFX-FRZ_g232.t1	K01835	pgm; phosphoglucomutase [EC:5.4.2.2]
NFX-FRZ_g234.t1	K16066	ydfG; 3-hydroxy acid dehydrogenase / malonic semialdehyde reductase [EC:1.1.1.381 1.1.1.-]
NFX-FRZ_g236.t1	K14295	NUP50, NPAP60; nuclear pore complex protein Nup50
NFX-FRZ_g240.t1	K24822	LOXHD1; lipoxygenase homology domain-containing protein 1
NFX-FRZ_g241.t1	K14556	DIP2, UTP12, WDR3; U3 small nucleolar RNA-associated protein 12
NFX-FRZ_g243.t1	K05300	K05300; L-amino acid dehydrogenase [EC:1.4.5.-]
NFX-FRZ_g244.t1	K14026	SEL1, SEL1L; SEL1 protein
NFX-FRZ_g252.t1	K06119	SQD2; sulfoquinovosyltransferase [EC:2.4.1.-]
NFX-FRZ_g253.t1	K07955	ARL8; ADP-ribosylation factor-like protein 8
NFX-FRZ_g259.t1	K20784	XEG113; arabinosyltransferase [EC:2.4.2.-]
NFX-FRZ_g261.t1	K24634	SMYD4, ZMYND21; SET and MYND domain-containing protein 4 [EC:2.1.1.-]
NFX-FRZ_g263.t1	K12864	CTNNBL1; beta-catenin-like protein 1
NFX-FRZ_g265.t1	K00820	glmS, GFPT; glutamine---fructose-6-phosphate transaminase (isomerizing) [EC:2.6.1.16]
NFX-FRZ_g266.t1	K04372	MKNK, MNK; MAP kinase interacting serine/threonine kinase [EC:2.7.11.1]
NFX-FRZ_g268.t1	K07760	CDK; cyclin-dependent kinase [EC:2.7.11.22]
NFX-FRZ_g272.t1	K10994	RAD9A; cell cycle checkpoint control protein RAD9A [EC:3.1.11.2]
NFX-FRZ_g274.t1	K23327	HIKESHI; protein Hikeshi
NFX-FRZ_g275.t1	K03676	grxC, GLRX, GLRX2; glutaredoxin 3
NFX-FRZ_g282.t1	K06688	UBE2C, UBC11; ubiquitin-conjugating enzyme E2 C [EC:2.3.2.23]
NFX-FRZ_g283.t1	K07588	MMAA, argK; GTPase [EC:3.6.5.-]
NFX-FRZ_g285.t1	K06674	SMC2; structural maintenance of chromosome 2
NFX-FRZ_g287.t1	K22499	ARMC5; armadillo repeat-containing protein 5
NFX-FRZ_g296.t1	K01736	aroC; chorismate synthase [EC:4.2.3.5]
NFX-FRZ_g297.t1	K25532	SPAG6; sperm-associated antigen 6
NFX-FRZ_g299.t1	K14837	NOP12; nucleolar protein 12
NFX-FRZ_g308.t1	K02469	gyrA; DNA gyrase subunit A [EC:5.6.2.2]
NFX-FRZ_g315.t1	K00817	hisC; histidinol-phosphate aminotransferase [EC:2.6.1.9]
NFX-FRZ_g319.t1	K17600	VPS54; vacuolar protein sorting-associated protein 54
NFX-FRZ_g327.t1	K11836	USP5_13, UBP14; ubiquitin carboxyl-terminal hydrolase 5/13 [EC:3.4.19.12]
NFX-FRZ_g331.t1	K10743	RNASEH2A; ribonuclease H2 subunit A [EC:3.1.26.4]
NFX-FRZ_g332.t1	K02331	POL5, MYBBP1A; DNA polymerase phi [EC:2.7.7.7]
NFX-FRZ_g333.t1	K11268	ESCO, ECO1; N-acetyltransferase [EC:2.3.1.-]
NFX-FRZ_g334.t1	K01520	dut, DUT; dUTP pyrophosphatase [EC:3.6.1.23]
NFX-FRZ_g338.t1	K07277	SAM50, TOB55, bamA; outer membrane protein insertion porin family
NFX-FRZ_g339.t1	K08592	SENP1; sentrin-specific protease 1 [EC:3.4.22.68]
NFX-FRZ_g340.t1	K03008	RPB11, POLR2J; DNA-directed RNA polymerase II subunit RPB11
NFX-FRZ_g345.t1	K11643	CHD4, MI2B; chromodomain-helicase-DNA-binding protein 4 [EC:5.6.2.-]
NFX-FRZ_g346.t1	K12590	RRP46, EXOSC5; exosome complex component RRP46
NFX-FRZ_g347.t1	K08869	ADCK, ABC1; aarF domain-containing kinase
NFX-FRZ_g348.t1	K01778	dapF; diaminopimelate epimerase [EC:5.1.1.7]
NFX-FRZ_g354.t1	K17602	YLPM1; YLP motif-containing protein 1
NFX-FRZ_g358.t1	K01809	manA, MPI; mannose-6-phosphate isomerase [EC:5.3.1.8]
NFX-FRZ_g359.t1	K01661	menB; naphthoate synthase [EC:4.1.3.36]
NFX-FRZ_g364.t1	K12349	ASAH2; neutral ceramidase [EC:3.5.1.23]
NFX-FRZ_g371.t1	K15216	RRN3, TIFIA; RNA polymerase I-specific transcription initiation factor RRN3
NFX-FRZ_g374.t1	K01897	ACSL, fadD; long-chain acyl-CoA synthetase [EC:6.2.1.3]
NFX-FRZ_g379.t1	K01285	PRCP; lysosomal Pro-X carboxypeptidase [EC:3.4.16.2]
NFX-FRZ_g380.t1	K09506	DNAJA5; DnaJ homolog subfamily A member 5
NFX-FRZ_g390.t1	K15340	DCLRE1A, SNM1A, PSO2; DNA cross-link repair 1A protein
NFX-FRZ_g391.t1	K03470	rnhB; ribonuclease HII [EC:3.1.26.4]
NFX-FRZ_g397.t1	K10332	ASB10; ankyrin repeat and SOCS box protein 10
NFX-FRZ_g398.t1	K12863	CWC15; protein CWC15
NFX-FRZ_g401.t1	K11498	CENPE; centromeric protein E
NFX-FRZ_g418.t1	K19753	LRRC6, DNAAF11; dynein axonemal assembly factor 11
NFX-FRZ_g419.t1	K14842	NSA2; ribosome biogenesis protein NSA2
NFX-FRZ_g424.t1	K01575	alsD, budA, aldC; acetolactate decarboxylase [EC:4.1.1.5]
NFX-FRZ_g428.t1	K18167	SDHAF1; succinate dehydrogenase assembly factor 1
NFX-FRZ_g429.t1	K02998	RP-SAe, RPSA; small subunit ribosomal protein SAe
NFX-FRZ_g430.t1	K07238	TC.ZIP, zupT, ZRT3, ZIP2; zinc transporter, ZIP family
NFX-FRZ_g431.t1	K00873	PK, pyk; pyruvate kinase [EC:2.7.1.40]
NFX-FRZ_g432.t1	K19626	INVS; inversin
NFX-FRZ_g436.t1	K12591	RRP6, EXOSC10; exosome complex exonuclease RRP6 [EC:3.1.13.-]
NFX-FRZ_g437.t1	K00765	hisG; ATP phosphoribosyltransferase [EC:2.4.2.17]
NFX-FRZ_g439.t1	K16458	CEP104; centrosomal protein CEP104
NFX-FRZ_g440.t1	K01876	DARS2, aspS; aspartyl-tRNA synthetase [EC:6.1.1.12]
NFX-FRZ_g444.t1	K00825	AADAT, KAT2; kynurenine/2-aminoadipate aminotransferase [EC:2.6.1.7 2.6.1.39]
NFX-FRZ_g446.t1	K18443	GBF1; golgi-specific brefeldin A-resistance guanine nucleotide exchange factor 1
NFX-FRZ_g447.t1	K22827	MICU1; calcium uptake protein 1, mitochondrial
NFX-FRZ_g449.t1	K01047	PLA2G, SPLA2; secretory phospholipase A2 [EC:3.1.1.4]
NFX-FRZ_g451.t1	K12394	AP1S1_2; AP-1 complex subunit sigma 1/2
NFX-FRZ_g457.t1	K15030	EIF3M; translation initiation factor 3 subunit M
NFX-FRZ_g462.t1	K07870	RHOT1, ARHT1; mitochondrial Rho GTPase 1 [EC:3.6.5.-]
NFX-FRZ_g468.t1	K01126	E3.1.4.46, glpQ, ugpQ; glycerophosphoryl diester phosphodiesterase [EC:3.1.4.46]
NFX-FRZ_g469.t1	K22139	MPC2; mitochondrial pyruvate carrier 2
NFX-FRZ_g470.t1	K05894	OPR; 12-oxophytodienoic acid reductase [EC:1.3.1.42]
NFX-FRZ_g471.t1	K08869	ADCK, ABC1; aarF domain-containing kinase
NFX-FRZ_g475.t1	K01307	GGH; gamma-glutamyl hydrolase [EC:3.4.19.9]
NFX-FRZ_g479.t1	K18059	SULTR4; sulfate transporter 4
NFX-FRZ_g483.t1	K00800	aroA; 3-phosphoshikimate 1-carboxyvinyltransferase [EC:2.5.1.19]
NFX-FRZ_g484.t1	K04422	MAP3K13, LZK; mitogen-activated protein kinase kinase kinase 13 [EC:2.7.11.25]
NFX-FRZ_g488.t1	K06201	cutC; copper homeostasis protein
NFX-FRZ_g491.t1	K09839	VDE, NPQ1; violaxanthin de-epoxidase [EC:1.23.5.1]
NFX-FRZ_g496.t1	K07404	pgl; 6-phosphogluconolactonase [EC:3.1.1.31]
NFX-FRZ_g498.t1	K21198	NAPG, SNAPG; gamma-soluble NSF attachment protein
NFX-FRZ_g499.t1	K14437	CHD7; chromodomain-helicase-DNA-binding protein 7 [EC:5.6.2.-]
NFX-FRZ_g500.t1	K20523	SH3YL1; SH3 domain-containing YSC84-like protein 1
NFX-FRZ_g503.t1	K02349	POLQ; DNA polymerase theta [EC:2.7.7.7]
NFX-FRZ_g506.t1	K13206	CCDC55; coiled-coil domain-containing protein 55
NFX-FRZ_g508.t1	K02990	RP-S6, MRPS6, rpsF; small subunit ribosomal protein S6
NFX-FRZ_g509.t1	K00432	gpx, btuE, bsaA; glutathione peroxidase [EC:1.11.1.9]
NFX-FRZ_g515.t1	K03737	por, nifJ; pyruvate-ferredoxin/flavodoxin oxidoreductase [EC:1.2.7.1 1.2.7.-]
NFX-FRZ_g517.t1	K01724	PCBD, phhB; 4a-hydroxytetrahydrobiopterin dehydratase [EC:4.2.1.96]
NFX-FRZ_g518.t1	K17808	ZIM17, DNLZ, Tim15; mitochondrial protein import protein ZIM17
NFX-FRZ_g524.t1	K05609	UCHL3, YUH1; ubiquitin carboxyl-terminal hydrolase L3 [EC:3.4.19.12]
NFX-FRZ_g527.t1	K10589	UBE3C; ubiquitin-protein ligase E3 C [EC:2.3.2.26]
NFX-FRZ_g533.t1	K11165	DHRS7; dehydrogenase/reductase SDR family member 7 [EC:1.1.-.-]
NFX-FRZ_g535.t1	K02956	RP-S15, MRPS15, rpsO; small subunit ribosomal protein S15
NFX-FRZ_g536.t1	K10143	RFWD2, COP1; E3 ubiquitin-protein ligase RFWD2 [EC:2.3.2.27]
NFX-FRZ_g543.t1	K02541	MCM3; DNA replication licensing factor MCM3 [EC:5.6.2.3]
NFX-FRZ_g544.t1	K02326	POLE3; DNA polymerase epsilon subunit 3 [EC:2.7.7.7]
NFX-FRZ_g549.t1	K12585	DIS3, RRP44; exosome complex exonuclease DIS3/RRP44 [EC:3.1.13.-]
NFX-FRZ_g550.t1	K00059	fabG, OAR1; 3-oxoacyl-[acyl-carrier protein] reductase [EC:1.1.1.100]
NFX-FRZ_g555.t1	K00059	fabG, OAR1; 3-oxoacyl-[acyl-carrier protein] reductase [EC:1.1.1.100]
NFX-FRZ_g556.t1	K15026	EIF2A; translation initiation factor 2A
NFX-FRZ_g557.t1	K03514	PAPD5_7, TRF4; non-canonical poly(A) RNA polymerase PAPD5/7 [EC:2.7.7.19]
NFX-FRZ_g562.t1	K02510	hpaI, hpcH; 4-hydroxy-2-oxoheptanedioate aldolase [EC:4.1.2.52]
NFX-FRZ_g563.t1	K11967	ANKIB1; ankyrin repeat and IBR domain-containing protein 1 [EC:2.3.2.31]
NFX-FRZ_g565.t1	K18172	CMC2; COX assembly mitochondrial protein 2
NFX-FRZ_g566.t1	K01598	PPCDC, coaC; phosphopantothenoylcysteine decarboxylase [EC:4.1.1.36]
NFX-FRZ_g567.t1	K13021	ttuB; MFS transporter, ACS family, tartrate transporter
NFX-FRZ_g569.t1	K10891	FANCD2; fanconi anemia group D2 protein
NFX-FRZ_g571.t1	K00384	trxB, TRR; thioredoxin reductase (NADPH) [EC:1.8.1.9]
NFX-FRZ_g572.t1	K20367	ERGIC3, ERV46; endoplasmic reticulum-Golgi intermediate compartment protein 3
NFX-FRZ_g575.t1	K25656	cry, CRYD; cryptochrome
NFX-FRZ_g577.t1	K07300	chaA, CAX; Ca2+:H+ antiporter
NFX-FRZ_g586.t1	K15503	ANKRD44; serine/threonine-protein phosphatase 6 regulatory ankyrin repeat subunit B
NFX-FRZ_g588.t1	K14763	NAF1; H/ACA ribonucleoprotein complex non-core subunit NAF1
NFX-FRZ_g589.t1	K03116	tatA; sec-independent protein translocase protein TatA
NFX-FRZ_g590.t1	K22943	YIPF6; protein YIPF6
NFX-FRZ_g591.t1	K00215	dapB; 4-hydroxy-tetrahydrodipicolinate reductase [EC:1.17.1.8]
NFX-FRZ_g592.t1	K03094	SKP1, CBF3D; S-phase kinase-associated protein 1
NFX-FRZ_g593.t1	K01517	ADPRM; manganese-dependent ADP-ribose/CDP-alcohol diphosphatase [EC:3.6.1.13 3.6.1.16 3.6.1.53]
NFX-FRZ_g601.t1	K21867	AKT, KAT, GORK, SKOR; potassium channel
NFX-FRZ_g602.t1	K19873	FKRP; fukutin-related protein [EC:2.7.8.-]
NFX-FRZ_g603.t1	K00276	AOC3, AOC2, tynA; primary-amine oxidase [EC:1.4.3.21]
NFX-FRZ_g604.t1	K00111	glpA, glpD; glycerol-3-phosphate dehydrogenase [EC:1.1.5.3]
NFX-FRZ_g605.t1	K16833	PPP1R2, IPP2; protein phosphatase inhibitor 2
NFX-FRZ_g606.t1	K02470	gyrB; DNA gyrase subunit B [EC:5.6.2.2]
NFX-FRZ_g607.t1	K19873	FKRP; fukutin-related protein [EC:2.7.8.-]
NFX-FRZ_g608.t1	K03942	NDUFV1; NADH dehydrogenase (ubiquinone) flavoprotein 1 [EC:7.1.1.2]
NFX-FRZ_g609.t1	K00413	CYC1, CYT1, petC; ubiquinol-cytochrome c reductase cytochrome c1 subunit
NFX-FRZ_g611.t1	K15042	KPNA5_6; importin subunit alpha-6/7
NFX-FRZ_g618.t1	K07024	SPP; sucrose-6-phosphatase [EC:3.1.3.24]
NFX-FRZ_g619.t1	K09481	SEC61B, SBH2; protein transport protein SEC61 subunit beta
NFX-FRZ_g621.t1	K24681	DISP2; protein dispatched 2
NFX-FRZ_g622.t1	K14004	SEC13; protein transport protein SEC13
NFX-FRZ_g623.t1	K17427	MRPL46; large subunit ribosomal protein L46
NFX-FRZ_g627.t1	K25592	LSM11; U7 snRNA-associated Sm-like protein LSm11
NFX-FRZ_g628.t1	K01754	E4.3.1.19, ilvA, tdcB; threonine dehydratase [EC:4.3.1.19]
NFX-FRZ_g631.t1	K05894	OPR; 12-oxophytodienoic acid reductase [EC:1.3.1.42]
NFX-FRZ_g632.t1	K00857	tdk, TK; thymidine kinase [EC:2.7.1.21]
NFX-FRZ_g634.t1	K07583	PUS10; tRNA pseudouridine synthase 10 [EC:5.4.99.25]
NFX-FRZ_g637.t1	K09273	UBTF; upstream-binding transcription factor
NFX-FRZ_g639.t1	K07375	TUBB; tubulin beta
NFX-FRZ_g640.t1	K14803	PTC2_3; protein phosphatase PTC2/3 [EC:3.1.3.16]
NFX-FRZ_g646.t1	K14066	GPS; geranyl diphosphate synthase [EC:2.5.1.1]
NFX-FRZ_g647.t1	K02981	RP-S2e, RPS2; small subunit ribosomal protein S2e
NFX-FRZ_g648.t1	K17500	ILKAP; integrin-linked kinase-associated serine/threonine phosphatase 2C [EC:3.1.3.16]
NFX-FRZ_g649.t1	K11426	SMYD; [histone H3]-lysine4/36 N-trimethyltransferase SMYD [EC:2.1.1.354 2.1.1.357]
NFX-FRZ_g654.t1	K00764	purF, PPAT; amidophosphoribosyltransferase [EC:2.4.2.14]
NFX-FRZ_g656.t1	K14787	MRD1, RBM19; multiple RNA-binding domain-containing protein 1
NFX-FRZ_g657.t1	K14566	UTP24, FCF1; U3 small nucleolar RNA-associated protein 24
NFX-FRZ_g661.t1	K17275	PLS1; plastin-1
NFX-FRZ_g665.t1	K14689	SLC30A2, ZNT2; solute carrier family 30 (zinc transporter), member 2
NFX-FRZ_g667.t1	K09553	STIP1; stress-induced-phosphoprotein 1
NFX-FRZ_g671.t1	K09284	AP2; AP2-like factor, euAP2 lineage
NFX-FRZ_g679.t1	K14682	argAB; amino-acid N-acetyltransferase [EC:2.3.1.1]
NFX-FRZ_g680.t1	K10273	FBXL7; F-box and leucine-rich repeat protein 7
NFX-FRZ_g686.t1	K09624	PRSS12; neurotrypsin [EC:3.4.21.-]
NFX-FRZ_g690.t1	K06886	glbN; hemoglobin
NFX-FRZ_g693.t1	K10283	FBXL17; F-box and leucine-rich repeat protein 17
NFX-FRZ_g694.t1	K00927	PGK, pgk; phosphoglycerate kinase [EC:2.7.2.3]
NFX-FRZ_g697.t1	K01881	PARS, proS; prolyl-tRNA synthetase [EC:6.1.1.15]
NFX-FRZ_g705.t1	K01192	E3.2.1.25, MANBA, manB; beta-mannosidase [EC:3.2.1.25]
NFX-FRZ_g706.t1	K12603	CNOT6, CCR4; CCR4-NOT transcription complex subunit 6 [EC:3.1.13.4]
NFX-FRZ_g708.t1	K04257	OLFR; olfactory receptor
NFX-FRZ_g709.t1	K12603	CNOT6, CCR4; CCR4-NOT transcription complex subunit 6 [EC:3.1.13.4]
NFX-FRZ_g712.t1	K01693	hisB; imidazoleglycerol-phosphate dehydratase [EC:4.2.1.19]
NFX-FRZ_g713.t1	K09503	DNAJA2; DnaJ homolog subfamily A member 2
NFX-FRZ_g719.t1	K14715	SLC39A9, ZIP9; solute carrier family 39 (zinc transporter), member 9
NFX-FRZ_g720.t1	K12818	DHX8, PRP22; ATP-dependent RNA helicase DHX8/PRP22 [EC:3.6.4.13]
NFX-FRZ_g721.t1	K12818	DHX8, PRP22; ATP-dependent RNA helicase DHX8/PRP22 [EC:3.6.4.13]
NFX-FRZ_g723.t1	K11968	ARIH1; ariadne-1 [EC:2.3.2.31]
NFX-FRZ_g743.t1	K10380	ANK; ankyrin
NFX-FRZ_g744.t1	K00019	BDH1, bdhA; 3-hydroxybutyrate dehydrogenase [EC:1.1.1.30]
NFX-FRZ_g746.t1	K24139	PILS, ECM3; auxin efflux carrier family protein
NFX-FRZ_g747.t1	K02605	ORC3; origin recognition complex subunit 3
NFX-FRZ_g751.t1	K04683	TFDP1; transcription factor Dp-1
NFX-FRZ_g753.t1	K20417	FAD4; palmitoyl-[glycerolipid] 3-(E)-desaturase [EC:1.14.19.43]
NFX-FRZ_g755.t1	K10703	HACD, PHS1, PAS2; very-long-chain (3R)-3-hydroxyacyl-CoA dehydratase [EC:4.2.1.134]
NFX-FRZ_g757.t1	K00799	GST, gst; glutathione S-transferase [EC:2.5.1.18]
NFX-FRZ_g759.t1	K00799	GST, gst; glutathione S-transferase [EC:2.5.1.18]
NFX-FRZ_g760.t1	K02990	RP-S6, MRPS6, rpsF; small subunit ribosomal protein S6
NFX-FRZ_g762.t1	K18466	VPS26A_B; vacuolar protein sorting-associated protein 26A/B
NFX-FRZ_g767.t1	K03885	ndh; NADH:quinone reductase (non-electrogenic) [EC:1.6.5.9]
NFX-FRZ_g768.t1	K10273	FBXL7; F-box and leucine-rich repeat protein 7
NFX-FRZ_g769.t1	K11252	H2B; histone H2B
NFX-FRZ_g770.t1	K11251	H2A; histone H2A
NFX-FRZ_g780.t1	K00521	E1.16.1.7; ferric-chelate reductase [EC:1.16.1.7]
NFX-FRZ_g788.t1	K10895	FANCI; fanconi anemia group I protein
NFX-FRZ_g790.t1	K13201	TIA1, TIAL1; nucleolysin TIA-1/TIAR
NFX-FRZ_g796.t1	K10398	KIF11, EG5; kinesin family member 11
NFX-FRZ_g797.t1	K02909	RP-L31, rpmE; large subunit ribosomal protein L31
NFX-FRZ_g799.t1	K14674	TGL4; TAG lipase / steryl ester hydrolase / phospholipase A2 / LPA acyltransferase [EC:3.1.1.3 3.1.1.13 3.1.1.4 2.3.1.51]
NFX-FRZ_g801.t1	K10601	SYVN1, HRD1; E3 ubiquitin-protein ligase synoviolin [EC:2.3.2.27]
NFX-FRZ_g802.t1	K03106	SRP54, ffh; signal recognition particle subunit SRP54 [EC:3.6.5.4]
NFX-FRZ_g803.t1	K06941	rlmN; 23S rRNA (adenine2503-C2)-methyltransferase [EC:2.1.1.192]
NFX-FRZ_g804.t1	K14413	GALT1; beta-1,3-galactosyltransferase [EC:2.4.1.-]
NFX-FRZ_g809.t1	K05520	pfpI; protease I [EC:3.5.1.124]
NFX-FRZ_g815.t1	K03011	RPB3, POLR2C; DNA-directed RNA polymerase II subunit RPB3
NFX-FRZ_g819.t1	K00383	GSR, gor; glutathione reductase (NADPH) [EC:1.8.1.7]
NFX-FRZ_g821.t1	K10632	BRAP; BRCA1-associated protein [EC:2.3.2.27]
NFX-FRZ_g823.t1	K10739	RFA2, RPA2; replication factor A2
NFX-FRZ_g824.t1	K00592	RBCMT; [ribulose-bisphosphate carboxylase]/[fructose-bisphosphate aldolase]-lysine N-methyltransferase [EC:2.1.1.127 2.1.1.259]
NFX-FRZ_g825.t1	K03136	TFIIE1, GTF2E1, TFA1, tfe; transcription initiation factor TFIIE subunit alpha
NFX-FRZ_g827.t1	K14773	UTP23; U3 small nucleolar RNA-associated protein 23
NFX-FRZ_g831.t1	K10577	UBE2I, UBC9; ubiquitin-conjugating enzyme E2 I
NFX-FRZ_g832.t1	K14319	RANGAP1; Ran GTPase-activating protein 1
NFX-FRZ_g834.t1	K25058	CACTIN; cactin
NFX-FRZ_g835.t1	K18477	RMT2; type IV protein arginine methyltransferase [EC:2.1.1.322]
NFX-FRZ_g837.t1	K21850	KRE6; beta-glucan synthesis-associated protein KRE6
NFX-FRZ_g846.t1	K00801	FDFT1; farnesyl-diphosphate farnesyltransferase [EC:2.5.1.21]
NFX-FRZ_g847.t1	K01785	galM, GALM; aldose 1-epimerase [EC:5.1.3.3]
NFX-FRZ_g848.t1	K21971	NSUN6; methyltransferase NSUN6 [EC:2.1.1.-]
NFX-FRZ_g851.t1	K22721	CSG1, SUR1, CSH1; inositol phosphorylceramide mannosyltransferase catalytic subunit [EC:2.4.1.370]
NFX-FRZ_g852.t1	K02981	RP-S2e, RPS2; small subunit ribosomal protein S2e
NFX-FRZ_g853.t1	K16339	THEM4, CTMP; acyl-coenzyme A thioesterase THEM4 [EC:3.1.2.2]
NFX-FRZ_g854.t1	K02355	fusA, GFM, EFG; elongation factor G
NFX-FRZ_g860.t1	K23582	FOXP1; forkhead box protein P1
NFX-FRZ_g861.t1	K03216	trmL, cspR; tRNA (cytidine/uridine-2'-O-)-methyltransferase [EC:2.1.1.207]
NFX-FRZ_g863.t1	K15711	SMARCA3, HLTF; SWI/SNF-related matrix-associated actin-dependent regulator of chromatin subfamily A3 [EC:5.6.2. 2.3.2.27]
NFX-FRZ_g864.t1	K15433	CGI99, CLE7, RLLM1; RLL motif containing protein 1
NFX-FRZ_g866.t1	K10744	RNASEH2B; ribonuclease H2 subunit B
NFX-FRZ_g868.t1	K23677	SPNS; MFS transporter, Spinster family, sphingosine-1-phosphate transporter
NFX-FRZ_g869.t1	K12627	LSM8; U6 snRNA-associated Sm-like protein LSm8
NFX-FRZ_g874.t1	K06126	COQ6; ubiquinone biosynthesis monooxygenase Coq6 [EC:1.14.13.-]
NFX-FRZ_g875.t1	K10577	UBE2I, UBC9; ubiquitin-conjugating enzyme E2 I
NFX-FRZ_g879.t1	K17497	PMM; phosphomannomutase [EC:5.4.2.8]
NFX-FRZ_g881.t1	K13806	DAGL; sn1-specific diacylglycerol lipase [EC:3.1.1.116]
NFX-FRZ_g883.t1	K00919	ispE; 4-diphosphocytidyl-2-C-methyl-D-erythritol kinase [EC:2.7.1.148]
NFX-FRZ_g889.t1	K01637	E4.1.3.1, aceA; isocitrate lyase [EC:4.1.3.1]
NFX-FRZ_g890.t1	K15100	SLC25A1, CTP; solute carrier family 25 (mitochondrial citrate transporter), member 1
NFX-FRZ_g900.t1	K15633	gpmI; 2,3-bisphosphoglycerate-independent phosphoglycerate mutase [EC:5.4.2.12]
NFX-FRZ_g902.t1	K01176	AMY, amyA, malS; alpha-amylase [EC:3.2.1.1]
NFX-FRZ_g917.t1	K15633	gpmI; 2,3-bisphosphoglycerate-independent phosphoglycerate mutase [EC:5.4.2.12]
NFX-FRZ_g924.t1	K13117	DHX35; ATP-dependent RNA helicase DDX35 [EC:3.6.4.13]
NFX-FRZ_g925.t1	K07034	K07034; uncharacterized protein
NFX-FRZ_g926.t1	K17405	MRPS26; small subunit ribosomal protein S26
NFX-FRZ_g927.t1	K13510	LPCAT1_2; lysophosphatidylcholine acyltransferase / lyso-PAF acetyltransferase [EC:2.3.1.23 2.3.1.67]
NFX-FRZ_g931.t1	K07034	K07034; uncharacterized protein
NFX-FRZ_g933.t1	K03665	hflX; GTPase
NFX-FRZ_g938.t1	K20818	KXD1, BORCS4; KxDL motif-containing protein 1
NFX-FRZ_g939.t1	K00968	PCYT1; choline-phosphate cytidylyltransferase [EC:2.7.7.15]
NFX-FRZ_g940.t1	K22904	PLPP6; presqualene diphosphate phosphatase [EC:3.1.3.-]
NFX-FRZ_g941.t1	K13412	CPK; calcium-dependent protein kinase [EC:2.7.11.1]
NFX-FRZ_g949.t1	K15686	MEX3, RKHD; RNA-binding protein MEX3 [EC:2.3.2.27]
NFX-FRZ_g951.t1	K01823	idi, IDI; isopentenyl-diphosphate Delta-isomerase [EC:5.3.3.2]
NFX-FRZ_g954.t1	K01585	speA; arginine decarboxylase [EC:4.1.1.19]
NFX-FRZ_g955.t1	K09503	DNAJA2; DnaJ homolog subfamily A member 2
NFX-FRZ_g962.t1	K06760	CNTN2; contactin 2
NFX-FRZ_g963.t1	K03949	NDUFA5; NADH dehydrogenase (ubiquinone) 1 alpha subcomplex subunit 5
NFX-FRZ_g965.t1	K24193	STP; MFS transporter, SP family, sugar:H+ symporter
NFX-FRZ_g968.t1	K21480	HO, pbsA1, hmuO; heme oxygenase (biliverdin-producing, ferredoxin) [EC:1.14.15.20]
NFX-FRZ_g972.t1	K01026	pct; propionate CoA-transferase [EC:2.8.3.1]
NFX-FRZ_g973.t1	K01803	TPI, tpiA; triosephosphate isomerase (TIM) [EC:5.3.1.1]
NFX-FRZ_g974.t1	K24193	STP; MFS transporter, SP family, sugar:H+ symporter
NFX-FRZ_g983.t1	K01539	ATP1A; sodium/potassium-transporting ATPase subunit alpha [EC:7.2.2.13]
NFX-FRZ_g984.t1	K03022	RPC8, POLR3H; DNA-directed RNA polymerase III subunit RPC8
NFX-FRZ_g987.t1	K07434	CYP19A; aromatase [EC:1.14.14.14]
NFX-FRZ_g991.t1	K05350	bglB; beta-glucosidase [EC:3.2.1.21]
NFX-FRZ_g998.t1	K13211	GCFC; GC-rich sequence DNA-binding factor
NFX-FRZ_g999.t1	K15118	SLC25A38; solute carrier family 25, member 38
NFX-FRZ_g1003.t1	K06133	LYS5, acpT; 4'-phosphopantetheinyl transferase [EC:2.7.8.-]
NFX-FRZ_g1008.t1	K18584	ACTR3, ARP3; actin-related protein 3
NFX-FRZ_g1009.t1	K11778	DHDDS, RER2, SRT1; ditrans,polycis-polyprenyl diphosphate synthase [EC:2.5.1.87]
NFX-FRZ_g1011.t1	K01832	TBXAS1, CYP5A; thromboxane-A synthase [EC:5.3.99.5]
NFX-FRZ_g1013.t1	K12161	URM1; ubiquitin related modifier 1
NFX-FRZ_g1015.t1	K13606	NOL, NYC1; chlorophyll(ide) b reductase [EC:1.1.1.294]
NFX-FRZ_g1016.t1	K02016	ABC.FEV.S; iron complex transport system substrate-binding protein
NFX-FRZ_g1017.t1	K04567	KARS, lysS; lysyl-tRNA synthetase, class II [EC:6.1.1.6]
NFX-FRZ_g1018.t1	K12162	UFM1; ubiquitin-fold modifier 1
NFX-FRZ_g1027.t1	K20359	RABAC1, PRAF1; PRA1 family protein 1
NFX-FRZ_g1028.t1	K22519	PTAC5; protein disulfide-isomerase [EC:5.3.4.1]
NFX-FRZ_g1030.t1	K00694	bcsA; cellulose synthase (UDP-forming) [EC:2.4.1.12]
NFX-FRZ_g1033.t1	K24764	WDSUB1; WD repeat, SAM and U-box domain-containing protein 1
NFX-FRZ_g1036.t1	K23163	sbp; sulfate/thiosulfate transport system substrate-binding protein
NFX-FRZ_g1038.t1	K12417	ACOT11; acyl-CoA thioesteraes 11 [EC:3.1.2.-]
NFX-FRZ_g1041.t1	K11656	CHRAC1, CHRAC15; chromatin accessibility complex protein 1
NFX-FRZ_g1044.t1	K07904	RAB11A; Ras-related protein Rab-11A
NFX-FRZ_g1046.t1	K12623	LSM4; U6 snRNA-associated Sm-like protein LSm4
NFX-FRZ_g1047.t1	K03283	HSPA1s; heat shock 70kDa protein 1/2/6/8
NFX-FRZ_g1049.t1	K24956	ZBTB8OS; protein archease
NFX-FRZ_g1052.t1	K01537	ATP2C; P-type Ca2+ transporter type 2C [EC:7.2.2.10]
NFX-FRZ_g1053.t1	K00789	metK, MAT; S-adenosylmethionine synthetase [EC:2.5.1.6]
NFX-FRZ_g1054.t1	K07020	K07020; uncharacterized protein
NFX-FRZ_g1056.t1	K02639	petF; ferredoxin
NFX-FRZ_g1060.t1	K07034	K07034; uncharacterized protein
NFX-FRZ_g1061.t1	K03553	recA; recombination protein RecA
NFX-FRZ_g1062.t1	K20050	LRP3_10_12; low-density lipoprotein receptor-related protein 3/10/12
NFX-FRZ_g1066.t1	K03937	NDUFS4; NADH dehydrogenase (ubiquinone) Fe-S protein 4
NFX-FRZ_g1067.t1	K09256	NFKBIL1; NF-kappa-B inhibitor-like protein 1
NFX-FRZ_g1070.t1	K01881	PARS, proS; prolyl-tRNA synthetase [EC:6.1.1.15]
NFX-FRZ_g1071.t1	K18208	RNLS; renalase [EC:1.6.3.5]
NFX-FRZ_g1078.t1	K18801	GXM; glucuronoxylan 4-O-methyltransferase [EC:2.1.1.112]
NFX-FRZ_g1079.t1	K18801	GXM; glucuronoxylan 4-O-methyltransferase [EC:2.1.1.112]
NFX-FRZ_g1083.t1	K20223	IPO7, RANBP7; importin-7
NFX-FRZ_g1097.t1	K03685	rnc, DROSHA, RNT1; ribonuclease III [EC:3.1.26.3]
NFX-FRZ_g1098.t1	K10843	ERCC3, XPB; DNA excision repair protein ERCC-3 [EC:5.6.2.4]
NFX-FRZ_g1099.t1	K10576	UBE2H, UBC8; ubiquitin-conjugating enzyme E2 H [EC:2.3.2.23]
NFX-FRZ_g1101.t1	K02365	ESP1; separase [EC:3.4.22.49]
NFX-FRZ_g1103.t1	K00387	SUOX; sulfite oxidase [EC:1.8.3.1]
NFX-FRZ_g1104.t1	K08678	UXS1, uxs; UDP-glucuronate decarboxylase [EC:4.1.1.35]
NFX-FRZ_g1106.t1	K24193	STP; MFS transporter, SP family, sugar:H+ symporter
NFX-FRZ_g1108.t1	K24755	WDR76, CMR1; WD repeat-containing protein 76
NFX-FRZ_g1111.t1	K00164	OGDH, sucA; 2-oxoglutarate dehydrogenase E1 component [EC:1.2.4.2]
NFX-FRZ_g1113.t1	K19045	BB; E3 ubiquitin-protein ligase BIG BROTHER and related proteins [EC:2.3.2.27]
NFX-FRZ_g1114.t1	K07513	ACAA1; acetyl-CoA acyltransferase 1 [EC:2.3.1.16]
NFX-FRZ_g1115.t1	K07513	ACAA1; acetyl-CoA acyltransferase 1 [EC:2.3.1.16]
NFX-FRZ_g1117.t1	K12897	TRA2; transformer-2 protein
NFX-FRZ_g1119.t1	K08232	E1.6.5.4; monodehydroascorbate reductase (NADH) [EC:1.6.5.4]
NFX-FRZ_g1123.t1	K02945	RP-S1, rpsA; small subunit ribosomal protein S1
NFX-FRZ_g1124.t1	K01868	TARS, thrS; threonyl-tRNA synthetase [EC:6.1.1.3]
NFX-FRZ_g1125.t1	K10255	FAD6, desA; acyl-lipid omega-6 desaturase (Delta-12 desaturase) [EC:1.14.19.23 1.14.19.45]
NFX-FRZ_g1126.t1	K02291	crtB; 15-cis-phytoene synthase [EC:2.5.1.32]
NFX-FRZ_g1127.t1	K02985	RP-S3e, RPS3; small subunit ribosomal protein S3e
NFX-FRZ_g1128.t1	K14549	UTP15; U3 small nucleolar RNA-associated protein 15
NFX-FRZ_g1129.t1	K02206	CDK2; cyclin-dependent kinase 2 [EC:2.7.11.22]
NFX-FRZ_g1130.t1	K03456	PPP2R1; serine/threonine-protein phosphatase 2A regulatory subunit A
NFX-FRZ_g1131.t1	K10609	CUL4; cullin 4
NFX-FRZ_g1132.t1	K08852	ERN1; serine/threonine-protein kinase/endoribonuclease IRE1 [EC:2.7.11.1 3.1.26.-]
NFX-FRZ_g1134.t1	K10408	DNAH; dynein axonemal heavy chain
NFX-FRZ_g1135.t1	K03686	dnaJ; molecular chaperone DnaJ
NFX-FRZ_g1136.t1	K02989	RP-S5e, RPS5; small subunit ribosomal protein S5e
NFX-FRZ_g1140.t1	K22900	TRMO, trmO; tRNA (adenine37-N6)-methyltransferase [EC:2.1.1.-]
NFX-FRZ_g1141.t1	K03428	bchM, chlM; magnesium-protoporphyrin O-methyltransferase [EC:2.1.1.11]
NFX-FRZ_g1142.t1	K24166	ARMC6; armadillo repeat-containing protein 6
NFX-FRZ_g1144.t1	K01738	cysK; cysteine synthase [EC:2.5.1.47]
NFX-FRZ_g1145.t1	K03650	mnmE, trmE, MSS1; tRNA modification GTPase [EC:3.6.-.-]
NFX-FRZ_g1147.t1	K10807	RRM1; ribonucleoside-diphosphate reductase subunit M1 [EC:1.17.4.1]
NFX-FRZ_g1148.t1	K12862	PLRG1, PRL1, PRP46; pleiotropic regulator 1
NFX-FRZ_g1149.t1	K00759	APRT, apt; adenine phosphoribosyltransferase [EC:2.4.2.7]
NFX-FRZ_g1150.t1	K24173	MPND; MPN domain-containing protein
NFX-FRZ_g1151.t1	K14775	UTP30, RSL1D1; ribosome biogenesis protein UTP30
NFX-FRZ_g1152.t1	K00218	por; protochlorophyllide reductase [EC:1.3.1.33]
NFX-FRZ_g1155.t1	K02730	PSMA6; 20S proteasome subunit alpha 1 [EC:3.4.25.1]
NFX-FRZ_g1157.t1	K02895	RP-L24, MRPL24, rplX; large subunit ribosomal protein L24
NFX-FRZ_g1158.t1	K02433	gatA, QRSL1; aspartyl-tRNA(Asn)/glutamyl-tRNA(Gln) amidotransferase subunit A [EC:6.3.5.6 6.3.5.7]
NFX-FRZ_g1159.t1	K24752	WDR70; WD repeat-containing protein 70
NFX-FRZ_g1160.t1	K01869	LARS, leuS; leucyl-tRNA synthetase [EC:6.1.1.4]
NFX-FRZ_g1161.t1	K01869	LARS, leuS; leucyl-tRNA synthetase [EC:6.1.1.4]
NFX-FRZ_g1163.t1	K01623	ALDO; fructose-bisphosphate aldolase, class I [EC:4.1.2.13]
NFX-FRZ_g1164.t1	K05759	PFN; profilin
NFX-FRZ_g1166.t1	K02975	RP-S25e, RPS25; small subunit ribosomal protein S25e
NFX-FRZ_g1167.t1	K02908	RP-L30e, RPL30; large subunit ribosomal protein L30e
NFX-FRZ_g1169.t1	K09458	fabF, OXSM, CEM1; 3-oxoacyl-[acyl-carrier-protein] synthase II [EC:2.3.1.179]
NFX-FRZ_g1171.t1	K00919	ispE; 4-diphosphocytidyl-2-C-methyl-D-erythritol kinase [EC:2.7.1.148]
NFX-FRZ_g1175.t1	K10393	KIF2_24, MCAK; kinesin family member 2/24
NFX-FRZ_g1176.t1	K24155	DMXL, DMX, RAV1; rabconnectin-3a
NFX-FRZ_g1179.t1	K03027	RPAC1, RPC40, POLR1C; DNA-directed RNA polymerases I and III subunit RPAC1
NFX-FRZ_g1180.t1	K01001	ALG7; UDP-N-acetylglucosamine--dolichyl-phosphate N-acetylglucosaminephosphotransferase [EC:2.7.8.15]
NFX-FRZ_g1181.t1	K00788	thiE; thiamine-phosphate pyrophosphorylase [EC:2.5.1.3]
NFX-FRZ_g1182.t1	K16275	BAH, NLA; E3 ubiquitin-protein ligase BAH [EC:2.3.2.27]
NFX-FRZ_g1183.t1	K23538	ELMOD; ELMO domain-containing protein
NFX-FRZ_g1184.t1	K01008	selD, SEPHS; selenide, water dikinase [EC:2.7.9.3]
NFX-FRZ_g1186.t1	K25827	CCAR1; cell division cycle and apoptosis regulator protein 1
NFX-FRZ_g1188.t1	K12183	TSG101, STP22, VPS23; ESCRT-I complex subunit TSG101
NFX-FRZ_g1190.t1	K14440	SMARCAL1, HARP; SWI/SNF-related matrix-associated actin-dependent regulator of chromatin subfamily A-like protein 1 [EC:5.6.2.-]
NFX-FRZ_g1193.t1	K01113	phoD; alkaline phosphatase D [EC:3.1.3.1]
NFX-FRZ_g1201.t1	K11752	ribD; diaminohydroxyphosphoribosylaminopyrimidine deaminase / 5-amino-6-(5-phosphoribosylamino)uracil reductase [EC:3.5.4.26 1.1.1.193]
NFX-FRZ_g1205.t1	K10773	NTH; endonuclease III [EC:4.2.99.18]
NFX-FRZ_g1208.t1	K01309	MINDY1_2; ubiquitin carboxyl-terminal hydrolase MINDY-1/2 [EC:3.4.19.12]
NFX-FRZ_g1215.t1	K15075	MET18, MMS19; DNA repair/transcription protein MET18/MMS19
NFX-FRZ_g1216.t1	K10251	HSD17B12, KAR, IFA38; 17beta-estradiol 17-dehydrogenase / very-long-chain 3-oxoacyl-CoA reductase [EC:1.1.1.62 1.1.1.330]
NFX-FRZ_g1218.t1	K00783	rlmH; 23S rRNA (pseudouridine1915-N3)-methyltransferase [EC:2.1.1.177]
NFX-FRZ_g1219.t1	K12865	PQBP1, NPW38; polyglutamine-binding protein 1
NFX-FRZ_g1221.t1	K23040	METTL22; methyltransferase-like protein 22 [EC:2.1.1.-]
NFX-FRZ_g1222.t1	K00757	udp, UPP; uridine phosphorylase [EC:2.4.2.3]
NFX-FRZ_g1224.t1	K18660	ACSF3; malonyl-CoA/methylmalonyl-CoA synthetase [EC:6.2.1.76 6.2.1.-]
NFX-FRZ_g1225.t1	K18660	ACSF3; malonyl-CoA/methylmalonyl-CoA synthetase [EC:6.2.1.76 6.2.1.-]
NFX-FRZ_g1226.t1	K00627	DLAT, aceF, pdhC; pyruvate dehydrogenase E2 component (dihydrolipoamide acetyltransferase) [EC:2.3.1.12]
NFX-FRZ_g1227.t1	K01956	carA, CPA1; carbamoyl-phosphate synthase small subunit [EC:6.3.5.5]
NFX-FRZ_g1228.t1	K00434	E1.11.1.11; L-ascorbate peroxidase [EC:1.11.1.11]
NFX-FRZ_g1235.t1	K01113	phoD; alkaline phosphatase D [EC:3.1.3.1]
NFX-FRZ_g1237.t1	K06669	SMC3, CSPG6; structural maintenance of chromosome 3 (chondroitin sulfate proteoglycan 6)
NFX-FRZ_g1243.t1	K03321	TC.SULP; sulfate permease, SulP family
NFX-FRZ_g1244.t1	K03321	TC.SULP; sulfate permease, SulP family
NFX-FRZ_g1245.t1	K24730	CIAO1, CIA1; cytosolic iron-sulfur protein assembly protein CIAO1
NFX-FRZ_g1246.t1	K12373	HEXA_B; hexosaminidase [EC:3.2.1.52]
NFX-FRZ_g1247.t1	K12373	HEXA_B; hexosaminidase [EC:3.2.1.52]
NFX-FRZ_g1249.t1	K12373	HEXA_B; hexosaminidase [EC:3.2.1.52]
NFX-FRZ_g1251.t1	K08740	MSH4; DNA mismatch repair protein MSH4
NFX-FRZ_g1252.t1	K16190	GLCAK; glucuronokinase [EC:2.7.1.43]
NFX-FRZ_g1257.t1	K09858	K09858; SEC-C motif domain protein
NFX-FRZ_g1268.t1	K11426	SMYD; [histone H3]-lysine4/36 N-trimethyltransferase SMYD [EC:2.1.1.354 2.1.1.357]
NFX-FRZ_g1269.t1	K02830	HRAD1, RAD17; cell cycle checkpoint protein [EC:3.1.11.2]
NFX-FRZ_g1270.t1	K13024	PPIP5K, VIP; inositol-hexakisphosphate/diphosphoinositol-pentakisphosphate 1-kinase [EC:2.7.4.24]
NFX-FRZ_g1272.t1	K14559	MPP10; U3 small nucleolar RNA-associated protein MPP10
NFX-FRZ_g1277.t1	K03386	PRDX2_4, ahpC; peroxiredoxin 2/4 [EC:1.11.1.24]
NFX-FRZ_g1278.t1	K24265	PANK4; bifunctional damage-control phosphatase, subfamily II, fusion protein
NFX-FRZ_g1279.t1	K24265	PANK4; bifunctional damage-control phosphatase, subfamily II, fusion protein
NFX-FRZ_g1280.t1	K13344	PEX13; peroxin-13
NFX-FRZ_g1281.t1	K08911	LHCA5; light-harvesting complex I chlorophyll a/b binding protein 5
NFX-FRZ_g1288.t1	K04505	PSEN1, PS1; presenilin 1 [EC:3.4.23.-]
NFX-FRZ_g1290.t1	K18327	REXO4, REX4; RNA exonuclease 4 [EC:3.1.-.-]
NFX-FRZ_g1303.t1	K09704	K09704; uncharacterized protein
NFX-FRZ_g1304.t1	K08851	TP53RK, PRPK, BUD32; TP53 regulating kinase and related kinases [EC:2.7.11.1]
NFX-FRZ_g1305.t1	K00940	ndk, NME; nucleoside-diphosphate kinase [EC:2.7.4.6]
NFX-FRZ_g1306.t1	K00012	UGDH, ugd; UDPglucose 6-dehydrogenase [EC:1.1.1.22]
NFX-FRZ_g1309.t1	K12620	LSM1; U6 snRNA-associated Sm-like protein LSm1
NFX-FRZ_g1311.t1	K09527	DNAJC7; DnaJ homolog subfamily C member 7
NFX-FRZ_g1315.t1	K03025	RPC6, POLR3F; DNA-directed RNA polymerase III subunit RPC6
NFX-FRZ_g1316.t1	K00831	serC, PSAT1; phosphoserine aminotransferase [EC:2.6.1.52]
NFX-FRZ_g1317.t1	K13179	DDX18, HAS1; ATP-dependent RNA helicase DDX18/HAS1 [EC:3.6.4.13]
NFX-FRZ_g1319.t1	K02212	MCM4, CDC54; DNA replication licensing factor MCM4 [EC:5.6.2.3]
NFX-FRZ_g1324.t1	K14833	NOC2; nucleolar complex protein 2
NFX-FRZ_g1326.t1	K22748	ATXR3, SDG2; [histone H3]-lysine4 N-trimethyltransferase ATXR3 [EC:2.1.1.354]
NFX-FRZ_g1332.t1	K10903	HUS1; HUS1 checkpoint protein
NFX-FRZ_g1334.t1	K19750	DNAAF1, LRRC50, ODA7; dynein axonemal assembly factor 1
NFX-FRZ_g1344.t1	K08193	SLC17A; MFS transporter, ACS family, solute carrier family 17 (sodium-dependent inorganic phosphate cotransporter), other
NFX-FRZ_g1345.t1	K03685	rnc, DROSHA, RNT1; ribonuclease III [EC:3.1.26.3]
NFX-FRZ_g1346.t1	K07052	K07052; CAAX protease family protein
NFX-FRZ_g1348.t1	K22761	PRIMPOL; DNA-directed primase/polymerase protein [EC:2.7.7.102 2.7.7.7]
NFX-FRZ_g1350.t1	K01052	LIPA; lysosomal acid lipase/cholesteryl ester hydrolase [EC:3.1.1.13]
NFX-FRZ_g1352.t1	K11797	PHIP, DCAF14; PH-interacting protein
NFX-FRZ_g1353.t1	K05762	RDX; radixin
NFX-FRZ_g1357.t1	K01738	cysK; cysteine synthase [EC:2.5.1.47]
NFX-FRZ_g1358.t1	K07198	PRKAA, AMPK; 5'-AMP-activated protein kinase, catalytic alpha subunit [EC:2.7.11.11]
NFX-FRZ_g1363.t1	K01951	guaA, GMPS; GMP synthase (glutamine-hydrolysing) [EC:6.3.5.2]
NFX-FRZ_g1365.t1	K07263	pqqL; zinc protease [EC:3.4.24.-]
NFX-FRZ_g1366.t1	K11426	SMYD; [histone H3]-lysine4/36 N-trimethyltransferase SMYD [EC:2.1.1.354 2.1.1.357]
NFX-FRZ_g1367.t1	K11426	SMYD; [histone H3]-lysine4/36 N-trimethyltransferase SMYD [EC:2.1.1.354 2.1.1.357]
NFX-FRZ_g1368.t1	K01889	FARSA, pheS; phenylalanyl-tRNA synthetase alpha chain [EC:6.1.1.20]
NFX-FRZ_g1369.t1	K02892	RP-L23, MRPL23, rplW; large subunit ribosomal protein L23
NFX-FRZ_g1374.t1	K01166	RNASET2; ribonuclease T2 [EC:4.6.1.19]
NFX-FRZ_g1375.t1	K00654	SPT; serine palmitoyltransferase [EC:2.3.1.50]
NFX-FRZ_g1377.t1	K13717	OTUD3; OTU domain-containing protein 3 [EC:3.4.19.12]
NFX-FRZ_g1379.t1	K25866	NUDC; nuclear migration protein NudC
NFX-FRZ_g1380.t1	K03283	HSPA1s; heat shock 70kDa protein 1/2/6/8
NFX-FRZ_g1387.t1	K14816	REI1; pre-60S factor REI1
NFX-FRZ_g1388.t1	K00760	hprT, hpt, HPRT1; hypoxanthine phosphoribosyltransferase [EC:2.4.2.8]
NFX-FRZ_g1392.t1	K02938	RP-L8e, RPL8; large subunit ribosomal protein L8e
NFX-FRZ_g1405.t1	K01805	xylA; xylose isomerase [EC:5.3.1.5]
NFX-FRZ_g1406.t1	K01805	xylA; xylose isomerase [EC:5.3.1.5]
NFX-FRZ_g1407.t1	K01254	LTA4H; leukotriene-A4 hydrolase [EC:3.3.2.6]
NFX-FRZ_g1408.t1	K01076	ABHD17; abhydrolase domain-containing protein 17 [EC:3.1.2.22]
NFX-FRZ_g1409.t1	K01254	LTA4H; leukotriene-A4 hydrolase [EC:3.3.2.6]
NFX-FRZ_g1412.t1	K13566	NIT2, yafV; omega-amidase [EC:3.5.1.3]
NFX-FRZ_g1414.t1	K02951	RP-S12e, RPS12; small subunit ribosomal protein S12e
NFX-FRZ_g1415.t1	K08832	SRPK3, STK23; serine/threonine-protein kinase SRPK3 [EC:2.7.11.1]
NFX-FRZ_g1416.t1	K05610	UCHL5, UCH37; ubiquitin carboxyl-terminal hydrolase L5 [EC:3.4.19.12]
NFX-FRZ_g1418.t1	K06672	SCC2, NIPBL; cohesin loading factor subunit SCC2
NFX-FRZ_g1420.t1	K19685	TTC26, IFT56, DYF13; intraflagellar transport protein 56
NFX-FRZ_g1425.t1	K15128	MED6; mediator of RNA polymerase II transcription subunit 6
NFX-FRZ_g1427.t1	K02955	RP-S14e, RPS14; small subunit ribosomal protein S14e
NFX-FRZ_g1431.t1	K01638	aceB, glcB; malate synthase [EC:2.3.3.9]
NFX-FRZ_g1432.t1	K20093	ERCC6L, PICH; DNA excision repair protein ERCC-6-like [EC:5.6.2.-]
NFX-FRZ_g1433.t1	K15181	TH1L, NELFD; negative elongation factor C/D
NFX-FRZ_g1435.t1	K11353	NDUFA13; NADH dehydrogenase (ubiquinone) 1 alpha subcomplex subunit 13
NFX-FRZ_g1436.t1	K03678	RRP45, EXOSC9; exosome complex component RRP45
NFX-FRZ_g1440.t1	K12875	ACIN1, ACINUS; apoptotic chromatin condensation inducer in the nucleus
NFX-FRZ_g1441.t1	K02977	RP-S27Ae, RPS27A, UBA80; ubiquitin-small subunit ribosomal protein S27Ae
NFX-FRZ_g1442.t1	K12343	SRD5A1; 3-oxo-5-alpha-steroid 4-dehydrogenase 1 [EC:1.3.1.22]
NFX-FRZ_g1447.t1	K15631	ABA3; molybdenum cofactor sulfurtransferase [EC:2.8.1.9]
NFX-FRZ_g1448.t1	K08999	K08999; uncharacterized protein
NFX-FRZ_g1450.t1	K03037	PSMD6, RPN7; 26S proteasome regulatory subunit N7
NFX-FRZ_g1451.t1	K00951	relA; GTP pyrophosphokinase [EC:2.7.6.5]
NFX-FRZ_g1452.t1	K10871	RAD51L3, RAD51D; RAD51-like protein 3
NFX-FRZ_g1458.t1	K10801	MBD4; methyl-CpG-binding domain protein 4 [EC:3.2.2.-]
NFX-FRZ_g1468.t1	K07765	MBTPS2; S2P endopeptidase [EC:3.4.24.85]
NFX-FRZ_g1470.t1	K14498	SNRK2; serine/threonine-protein kinase SRK2 [EC:2.7.11.1]
NFX-FRZ_g1472.t1	K24193	STP; MFS transporter, SP family, sugar:H+ symporter
NFX-FRZ_g1475.t1	K01177	E3.2.1.2; beta-amylase [EC:3.2.1.2]
NFX-FRZ_g1476.t1	K02970	RP-S21, MRPS21, rpsU; small subunit ribosomal protein S21
NFX-FRZ_g1477.t1	K09489	HSPA4; heat shock 70kDa protein 4
NFX-FRZ_g1479.t1	K09553	STIP1; stress-induced-phosphoprotein 1
NFX-FRZ_g1480.t1	K09480	DGD; digalactosyldiacylglycerol synthase [EC:2.4.1.241]
NFX-FRZ_g1481.t1	K15322	TSEN2; tRNA-splicing endonuclease subunit Sen2 [EC:4.6.1.16]
NFX-FRZ_g1488.t1	K24193	STP; MFS transporter, SP family, sugar:H+ symporter
NFX-FRZ_g1491.t1	K22382	WDR26; WD repeat-containing protein 26
NFX-FRZ_g1492.t1	K20860	FHY1; FMN hydrolase / 5-amino-6-(5-phospho-D-ribitylamino)uracil phosphatase [EC:3.1.3.102 3.1.3.104]
NFX-FRZ_g1494.t1	K15033	ICT1, MRPL58; peptidyl-tRNA hydrolase ICT1 [EC:3.1.1.29]
NFX-FRZ_g1496.t1	K02974	RP-S24e, RPS24; small subunit ribosomal protein S24e
NFX-FRZ_g1498.t1	K11990	DHH; desert hedgehog
NFX-FRZ_g1499.t1	K25591	LSM10; U7 snRNA-associated Sm-like protein LSm10
NFX-FRZ_g1501.t1	K05539	dusA; tRNA-dihydrouridine synthase A [EC:1.-.-.-]
NFX-FRZ_g1503.t1	K15188	CCNT; cyclin T
NFX-FRZ_g1505.t1	K00928	lysC; aspartate kinase [EC:2.7.2.4]
NFX-FRZ_g1509.t1	K10746	EXO1; exonuclease 1 [EC:3.1.-.-]
NFX-FRZ_g1511.t1	K23788	TUL1, FLY1_2; transmembrane E3 ubiquitin-protein ligase [EC:2.3.2.27]
NFX-FRZ_g1512.t1	K24272	DENR, TMA22; density-regulated protein
NFX-FRZ_g1514.t1	K15436	TRPO3, MTR10; transportin-3
NFX-FRZ_g1515.t1	K00311	ETFDH; electron-transferring-flavoprotein dehydrogenase [EC:1.5.5.1]
NFX-FRZ_g1517.t1	K06877	K06877; DEAD/DEAH box helicase domain-containing protein
NFX-FRZ_g1518.t1	K01054	MGLL; acylglycerol lipase [EC:3.1.1.23]
NFX-FRZ_g1519.t1	K11092	SNRPA1; U2 small nuclear ribonucleoprotein A'
NFX-FRZ_g1522.t1	K03061	PSMC2, RPT1; 26S proteasome regulatory subunit T1
NFX-FRZ_g1524.t1	K03626	EGD2, NACA; nascent polypeptide-associated complex subunit alpha
NFX-FRZ_g1525.t1	K12824	TCERG1, CA150; transcription elongation regulator 1
NFX-FRZ_g1527.t1	K14709	SLC39A1_2_3, ZIP1_2_3; solute carrier family 39 (zinc transporter), member 1/2/3
NFX-FRZ_g1528.t1	K02960	RP-S16e, RPS16; small subunit ribosomal protein S16e
NFX-FRZ_g1529.t1	K03952	NDUFA8; NADH dehydrogenase (ubiquinone) 1 alpha subcomplex subunit 8
NFX-FRZ_g1530.t1	K00036	G6PD, zwf; glucose-6-phosphate 1-dehydrogenase [EC:1.1.1.49 1.1.1.363]
NFX-FRZ_g1532.t1	K06694	PSMD10; 26S proteasome non-ATPase regulatory subunit 10
NFX-FRZ_g1534.t1	K02045	cysA; sulfate/thiosulfate transport system ATP-binding protein [EC:7.3.2.3]
NFX-FRZ_g1535.t1	K22073	IBA57; transferase CAF17, mitochondrial [EC:2.1.-.-]
NFX-FRZ_g1536.t1	K14772	UTP20; U3 small nucleolar RNA-associated protein 20
NFX-FRZ_g1540.t1	K12191	CHMP2A; charged multivesicular body protein 2A
NFX-FRZ_g1542.t1	K22766	FIGNL1; fidgetin-like protein 1 [EC:5.6.2.-]
NFX-FRZ_g1543.t1	K02997	RP-S9e, RPS9; small subunit ribosomal protein S9e
NFX-FRZ_g1547.t1	K18327	REXO4, REX4; RNA exonuclease 4 [EC:3.1.-.-]
NFX-FRZ_g1551.t1	K08596	SENP7; sentrin-specific protease 7 [EC:3.4.22.68]
NFX-FRZ_g1553.t1	K12486	SMAP; stromal membrane-associated protein
NFX-FRZ_g1555.t1	K03676	grxC, GLRX, GLRX2; glutaredoxin 3
NFX-FRZ_g1560.t1	K18674	GALK2; N-acetylgalactosamine kinase [EC:2.7.1.157]
NFX-FRZ_g1561.t1	K06911	PIR; quercetin 2,3-dioxygenase [EC:1.13.11.24]
NFX-FRZ_g1562.t1	K06911	PIR; quercetin 2,3-dioxygenase [EC:1.13.11.24]
NFX-FRZ_g1563.t1	K26094	SKA1; spindle and kinetochore-associated protein 1
NFX-FRZ_g1564.t1	K02966	RP-S19e, RPS19; small subunit ribosomal protein S19e
NFX-FRZ_g1565.t1	K23728	CCDC65, DRC2; dynein regulatory complex subunit 2
NFX-FRZ_g1566.t1	K03263	EIF5A; translation initiation factor 5A
NFX-FRZ_g1567.t1	K13806	DAGL; sn1-specific diacylglycerol lipase [EC:3.1.1.116]
NFX-FRZ_g1568.t1	K17426	MRPL45; large subunit ribosomal protein L45
NFX-FRZ_g1569.t1	K17686	copA, ctpA, ATP7; P-type Cu+ transporter [EC:7.2.2.8]
NFX-FRZ_g1570.t1	K17807	TAM41, MMP37; mitochondrial translocator assembly and maintenance protein 41
NFX-FRZ_g1573.t1	K09958	K09958; uncharacterized protein
NFX-FRZ_g1575.t1	K03545	tig; trigger factor
NFX-FRZ_g1585.t1	K02879	RP-L17, MRPL17, rplQ; large subunit ribosomal protein L17
NFX-FRZ_g1588.t1	K23087	TFPI2; tissue factor pathway inhibitor 2
NFX-FRZ_g1589.t1	K21594	GUF1; translation factor GUF1, mitochondrial [EC:3.6.5.-]
NFX-FRZ_g1592.t1	K24917	AAP; amino acid permease
NFX-FRZ_g1599.t1	K07359	CAMKK2; calcium/calmodulin-dependent protein kinase kinase 2 [EC:2.7.11.17]
NFX-FRZ_g1607.t1	K13946	AUX1, LAX; auxin influx carrier (AUX1 LAX family)
NFX-FRZ_g1609.t1	K11578	ZW10, DSL1; protein transport protein DSL1/ZW10
NFX-FRZ_g1617.t1	K09837	LUT1, CYP97C1; carotenoid epsilon hydroxylase [EC:1.14.14.158]
NFX-FRZ_g1619.t1	K23566	MMGT1, EMG5; membrane magnesium transporter 1
NFX-FRZ_g1625.t1	K15711	SMARCA3, HLTF; SWI/SNF-related matrix-associated actin-dependent regulator of chromatin subfamily A3 [EC:5.6.2. 2.3.2.27]
NFX-FRZ_g1626.t1	K10420	DYNLT1_3; dynein light chain Tctex-type 1/3
NFX-FRZ_g1627.t1	K02876	RP-L15, MRPL15, rplO; large subunit ribosomal protein L15
NFX-FRZ_g1629.t1	K01267	DNPEP; aspartyl aminopeptidase [EC:3.4.11.21]
NFX-FRZ_g1631.t1	K03327	TC.MATE, SLC47A, norM, mdtK, dinF; multidrug resistance protein, MATE family
NFX-FRZ_g1637.t1	K15178	RTF1; RNA polymerase-associated protein RTF1
NFX-FRZ_g1639.t1	K24764	WDSUB1; WD repeat, SAM and U-box domain-containing protein 1
NFX-FRZ_g1641.t1	K14754	MX; interferon-induced GTP-binding protein Mx
NFX-FRZ_g1643.t1	K14759	PHYLLO; isochorismate synthase / 2-succinyl-5-enolpyruvyl-6-hydroxy-3-cyclohexene-1-carboxylate synthase / 2-succinyl-6-hydroxy-2,4-cyclohexadiene-1-carboxylate synthase / o-succinylbenzoate synthase [EC:5.4.4.2 2.2.1.9 4.2.99.20 4.2.1.113]
NFX-FRZ_g1644.t1	K03164	TOP2; DNA topoisomerase II [EC:5.6.2.2]
NFX-FRZ_g1646.t1	K02493	hemK, prmC, HEMK; release factor glutamine methyltransferase [EC:2.1.1.297]
NFX-FRZ_g1647.t1	K00555	TRMT1, trm1; tRNA (guanine26-N2/guanine27-N2)-dimethyltransferase [EC:2.1.1.215 2.1.1.216]
NFX-FRZ_g1653.t1	K08873	SMG1; serine/threonine-protein kinase SMG1 [EC:2.7.11.1]
NFX-FRZ_g1654.t1	K08873	SMG1; serine/threonine-protein kinase SMG1 [EC:2.7.11.1]
NFX-FRZ_g1656.t1	K00876	udk, UCK; uridine kinase [EC:2.7.1.48]
NFX-FRZ_g1658.t1	K00876	udk, UCK; uridine kinase [EC:2.7.1.48]
NFX-FRZ_g1661.t1	K00417	QCR7, UQCRB; ubiquinol-cytochrome c reductase subunit 7
NFX-FRZ_g1666.t1	K03301	TC.AAA; ATP:ADP antiporter, AAA family
NFX-FRZ_g1668.t1	K07199	PRKAB; 5'-AMP-activated protein kinase, regulatory beta subunit
NFX-FRZ_g1669.t1	K17080	PHB1; prohibitin 1
NFX-FRZ_g1670.t1	K07071	K07071; uncharacterized protein
NFX-FRZ_g1671.t1	K00826	E2.6.1.42, ilvE; branched-chain amino acid aminotransferase [EC:2.6.1.42]
NFX-FRZ_g1678.t1	K01113	phoD; alkaline phosphatase D [EC:3.1.3.1]
NFX-FRZ_g1684.t1	K06173	truA, PUS1; tRNA pseudouridine38-40 synthase [EC:5.4.99.12]
NFX-FRZ_g1687.t1	K20069	NECAP1_2; adaptin ear-binding coat-associated protein 1/2
NFX-FRZ_g1690.t1	K04532	NAE1, APPBP1; NEDD8-activating enzyme E1 regulatory subunit
NFX-FRZ_g1692.t1	K11318	ATXN7, SCA7; ataxin-7
NFX-FRZ_g1694.t1	K17803	OMS1; methyltransferase OMS1, mitochondrial [EC:2.1.1.-]
NFX-FRZ_g1697.t1	K11863	ATXN3, MJD; Ataxin-3 [EC:3.4.22.-]
NFX-FRZ_g1698.t1	K03787	surE; 5'/3'-nucleotidase [EC:3.1.3.5 3.1.3.6]
NFX-FRZ_g1699.t1	K01885	EARS, gltX; glutamyl-tRNA synthetase [EC:6.1.1.17]
NFX-FRZ_g1700.t1	K01534	zntA; Zn2+/Cd2+-exporting ATPase [EC:7.2.2.12 7.2.2.21]
NFX-FRZ_g1702.t1	K00496	alkB1_2, alkM; alkane 1-monooxygenase [EC:1.14.15.3]
NFX-FRZ_g1703.t1	K08869	ADCK, ABC1; aarF domain-containing kinase
NFX-FRZ_g1706.t1	K02898	RP-L26e, RPL26; large subunit ribosomal protein L26e
NFX-FRZ_g1708.t1	K08288	PRKCSH; protein kinase C substrate 80K-H
NFX-FRZ_g1712.t1	K24983	G3BP2; Ras GTPase-activating protein-binding protein 2
NFX-FRZ_g1721.t1	K14016	UFD1; ubiquitin fusion degradation protein 1
NFX-FRZ_g1724.t1	K18342	OTUD6; OTU domain-containing protein 6 [EC:3.4.19.12]
NFX-FRZ_g1725.t1	K14964	ASH2; Set1/Ash2 histone methyltransferase complex subunit ASH2
NFX-FRZ_g1726.t1	K00915	IPMK, IPK2; inositol-polyphosphate multikinase [EC:2.7.1.140 2.7.1.151]
NFX-FRZ_g1727.t1	K06062	PCAF, KAT2, GCN5; histone acetyltransferase [EC:2.3.1.48]
NFX-FRZ_g1729.t1	K25079	RBM42; RNA-binding protein 42
NFX-FRZ_g1731.t1	K00145	argC; N-acetyl-gamma-glutamyl-phosphate reductase [EC:1.2.1.38]
NFX-FRZ_g1732.t1	K06569	MFI2, CD228; melanoma-associated antigen p97
NFX-FRZ_g1733.t1	K06569	MFI2, CD228; melanoma-associated antigen p97
NFX-FRZ_g1735.t1	K13800	CMPK1, UMPK; UMP-CMP kinase [EC:2.7.4.14]
NFX-FRZ_g1738.t1	K09632	CTRL; chymotrypsin-like protease [EC:3.4.21.-]
NFX-FRZ_g1743.t1	K23802	LENG8, THP3; SAC3 family protein LENG8/THP3
NFX-FRZ_g1747.t1	K09553	STIP1; stress-induced-phosphoprotein 1
NFX-FRZ_g1749.t1	K11801	DCAF11; DDB1- and CUL4-associated factor 11
NFX-FRZ_g1750.t1	K11751	ushA; 5'-nucleotidase / UDP-sugar diphosphatase [EC:3.1.3.5 3.6.1.45]
NFX-FRZ_g1752.t1	K04498	EP300, CREBBP, KAT3; E1A/CREB-binding protein [EC:2.3.1.48]
NFX-FRZ_g1753.t1	K09875	SIP; aquaporin SIP
NFX-FRZ_g1754.t1	K07904	RAB11A; Ras-related protein Rab-11A
NFX-FRZ_g1757.t1	K12171	SH3RF, POSH; E3 ubiquitin-protein ligase SH3RF [EC:2.3.2.27]
NFX-FRZ_g1761.t1	K14607	SULF; extracellular sulfatase Sulf [EC:3.1.6.-]
NFX-FRZ_g1762.t1	K21804	METTL21A; protein N-lysine methyltransferase METTL21A [EC:2.1.1.-]
NFX-FRZ_g1764.t1	K02180	BUB3; cell cycle arrest protein BUB3
NFX-FRZ_g1769.t1	K11972	RNF19A; E3 ubiquitin-protein ligase RNF19A [EC:2.3.2.31]
NFX-FRZ_g1771.t1	K25112	TMX2; thioredoxin-related transmembrane protein 2
NFX-FRZ_g1773.t1	K01785	galM, GALM; aldose 1-epimerase [EC:5.1.3.3]
NFX-FRZ_g1781.t1	K01953	asnB, ASNS; asparagine synthase (glutamine-hydrolysing) [EC:6.3.5.4]
NFX-FRZ_g1784.t1	K00768	E2.4.2.21, cobU, cobT; nicotinate-nucleotide--dimethylbenzimidazole phosphoribosyltransferase [EC:2.4.2.21]
NFX-FRZ_g1785.t1	K02233	E2.7.8.26, cobS, cobV; adenosylcobinamide-GDP ribazoletransferase [EC:2.7.8.26]
NFX-FRZ_g1790.t1	K20168	TBC1D15; TBC1 domain family member 15
NFX-FRZ_g1792.t1	K10754	RFC1; replication factor C subunit 1
NFX-FRZ_g1796.t1	K18999	CPL3_4; RNA polymerase II C-terminal domain phosphatase-like 3/4 [EC:3.1.3.16]
NFX-FRZ_g1797.t1	K11414	SIRT4, SIR2L4; NAD+-dependent protein deacetylase sirtuin 4 [EC:2.3.1.286]
NFX-FRZ_g1799.t1	K08094	hxlB; 6-phospho-3-hexuloisomerase [EC:5.3.1.27]
NFX-FRZ_g1801.t1	K03871	VHL; von Hippel-Lindau disease tumor supressor
NFX-FRZ_g1805.t1	K24030	ZMYND10; zinc finger MYND domain-containing protein 10
NFX-FRZ_g1806.t1	K24193	STP; MFS transporter, SP family, sugar:H+ symporter
NFX-FRZ_g1809.t1	K03267	ERF3, GSPT; peptide chain release factor subunit 3
NFX-FRZ_g1811.t1	K05283	PIGW; glucosaminylphosphatidylinositol acyltransferase [EC:2.3.-.-]
NFX-FRZ_g1813.t1	K24104	GPN; GPN-loop GTPase
NFX-FRZ_g1814.t1	K01663	HIS7; imidazole glycerol-phosphate synthase [EC:4.3.2.10]
NFX-FRZ_g1815.t1	K15272	SLC35A1_2_3; solute carrier family 35 (UDP-sugar transporter), member A1/2/3
NFX-FRZ_g1816.t1	K03009	RPABC4, RPB12, POLR2K; DNA-directed RNA polymerases I, II, and III subunit RPABC4
NFX-FRZ_g1819.t1	K12391	AP1G1; AP-1 complex subunit gamma-1
NFX-FRZ_g1821.t1	K01376	UFSP2; Ufm1-specific protease 2 [EC:3.4.22.-]
NFX-FRZ_g1823.t1	K01652	E2.2.1.6L, ilvB, ilvG, ilvI; acetolactate synthase I/II/III large subunit [EC:2.2.1.6]
NFX-FRZ_g1825.t1	K14015	NPLOC4, NPL4; nuclear protein localization protein 4
NFX-FRZ_g1826.t1	K02219	CKS1; cyclin-dependent kinase regulatory subunit CKS1
NFX-FRZ_g1828.t1	K13412	CPK; calcium-dependent protein kinase [EC:2.7.11.1]
NFX-FRZ_g1835.t1	K14521	NAT10, KRE33; N-acetyltransferase 10 [EC:2.3.1.-]
NFX-FRZ_g1836.t1	K01875	SARS, serS; seryl-tRNA synthetase [EC:6.1.1.11]
NFX-FRZ_g1839.t1	K15040	VDAC2; voltage-dependent anion channel protein 2
NFX-FRZ_g1841.t1	K10409	DNAI1; dynein axonemal intermediate chain 1
NFX-FRZ_g1842.t1	K11367	CHD1; chromodomain-helicase-DNA-binding protein 1 [EC:5.6.2.-]
NFX-FRZ_g1843.t1	K08738	CYC; cytochrome c
NFX-FRZ_g1844.t1	K17686	copA, ctpA, ATP7; P-type Cu+ transporter [EC:7.2.2.8]
NFX-FRZ_g1845.t1	K00030	IDH3; isocitrate dehydrogenase (NAD+) [EC:1.1.1.41]
NFX-FRZ_g1850.t1	K00235	SDHB, SDH2; succinate dehydrogenase (ubiquinone) iron-sulfur subunit [EC:1.3.5.1]
NFX-FRZ_g1852.t1	K15255	PIF1; ATP-dependent DNA helicase PIF1 [EC:5.6.2.3]
NFX-FRZ_g1856.t1	K12035	TRIM71; tripartite motif-containing protein 71 [EC:2.3.2.27]
NFX-FRZ_g1857.t1	K00873	PK, pyk; pyruvate kinase [EC:2.7.1.40]
NFX-FRZ_g1865.t1	K13107	RBMX2, IST3; RNA-binding motif protein, X-linked 2
NFX-FRZ_g1867.t1	K00873	PK, pyk; pyruvate kinase [EC:2.7.1.40]
NFX-FRZ_g1868.t1	K02030	ABC.PA.S; polar amino acid transport system substrate-binding protein
NFX-FRZ_g1870.t1	K02739	PSMB7; 20S proteasome subunit beta 2 [EC:3.4.25.1]
NFX-FRZ_g1871.t1	K20472	COPZ, RET3; coatomer subunit zeta
NFX-FRZ_g1872.t1	K00858	ppnK, NADK; NAD+ kinase [EC:2.7.1.23]
NFX-FRZ_g1873.t1	K09705	K09705; uncharacterized protein
NFX-FRZ_g1882.t1	K18819	GOLS; inositol 3-alpha-galactosyltransferase [EC:2.4.1.123]
NFX-FRZ_g1884.t1	K09503	DNAJA2; DnaJ homolog subfamily A member 2
NFX-FRZ_g1887.t1	K20416	FAD5; palmitoyl-[glycerolipid] 7-desaturase [EC:1.14.19.42]
NFX-FRZ_g1889.t1	K08869	ADCK, ABC1; aarF domain-containing kinase
NFX-FRZ_g1891.t1	K08654	PCSK5; proprotein convertase subtilisin/kexin type 5 [EC:3.4.21.-]
NFX-FRZ_g1893.t1	K14411	MSI; RNA-binding protein Musashi
NFX-FRZ_g1897.t1	K18819	GOLS; inositol 3-alpha-galactosyltransferase [EC:2.4.1.123]
NFX-FRZ_g1900.t1	K06617	E2.4.1.82; raffinose synthase [EC:2.4.1.82]
NFX-FRZ_g1903.t1	K00899	mtnK; 5-methylthioribose kinase [EC:2.7.1.100]
NFX-FRZ_g1910.t1	K01485	codA; cytosine/creatinine deaminase [EC:3.5.4.1 3.5.4.21]
NFX-FRZ_g1911.t1	K08913	LHCB2; light-harvesting complex II chlorophyll a/b binding protein 2
NFX-FRZ_g1912.t1	K23544	SERINC1; serine incorporator 1
NFX-FRZ_g1913.t1	K15104	SLC25A11, OGC; solute carrier family 25 (mitochondrial oxoglutarate transporter), member 11
NFX-FRZ_g1916.t1	K15275	SLC35B1; solute carrier family 35 (UDP-galactose transporter), member B1
NFX-FRZ_g1918.t1	K11269	CTF18, CHL12; chromosome transmission fidelity protein 18
NFX-FRZ_g1920.t1	K12402	AP4M1; AP-4 complex subunit mu-1
NFX-FRZ_g1923.t1	K11308	MYST1, MOF, KAT8; histone acetyltransferase MYST1 [EC:2.3.1.48]
NFX-FRZ_g1926.t1	K20315	ARHGAP21_23; Rho GTPase-activating protein 21/23
NFX-FRZ_g1928.t1	K23569	EMC8_9; ER membrane protein complex subunit 8/9
NFX-FRZ_g1929.t1	K05359	ADT, PDT; arogenate/prephenate dehydratase [EC:4.2.1.91 4.2.1.51]
NFX-FRZ_g1933.t1	K16474	IFT88; intraflagellar transport protein 88
NFX-FRZ_g1934.t1	K03122	TFIIA1, GTF2A1, TOA1; transcription initiation factor TFIIA large subunit
NFX-FRZ_g1935.t1	K02717	psbP; photosystem II oxygen-evolving enhancer protein 2
NFX-FRZ_g1937.t1	K12890	SRSF1, SFRS1, ASF, SF2; serine/arginine-rich splicing factor 1
NFX-FRZ_g1938.t1	K12890	SRSF1, SFRS1, ASF, SF2; serine/arginine-rich splicing factor 1
NFX-FRZ_g1941.t1	K01687	ilvD; dihydroxy-acid dehydratase [EC:4.2.1.9]
NFX-FRZ_g1942.t1	K02356	efp; elongation factor P
NFX-FRZ_g1950.t1	K01809	manA, MPI; mannose-6-phosphate isomerase [EC:5.3.1.8]
NFX-FRZ_g1951.t1	K14640	SLC20A, PIT; solute carrier family 20 (sodium-dependent phosphate transporter)
NFX-FRZ_g1956.t1	K06972	PITRM1, PreP, CYM1; presequence protease [EC:3.4.24.-]
NFX-FRZ_g1957.t1	K01764	HCCS; cytochrome c heme-lyase [EC:4.4.1.17]
NFX-FRZ_g1960.t1	K00626	ACAT, atoB; acetyl-CoA C-acetyltransferase [EC:2.3.1.9]
NFX-FRZ_g1962.t1	K15687	MKRN; E3 ubiquitin-protein ligase makorin [EC:2.3.2.27]
NFX-FRZ_g1964.t1	K10901	BLM, RECQL3, SGS1; bloom syndrome protein [EC:5.6.2.4]
NFX-FRZ_g1965.t1	K02435	gatC, GATC; aspartyl-tRNA(Asn)/glutamyl-tRNA(Gln) amidotransferase subunit C [EC:6.3.5.6 6.3.5.7]
NFX-FRZ_g1968.t1	K00859	coaE; dephospho-CoA kinase [EC:2.7.1.24]
NFX-FRZ_g1969.t1	K22824	WTAP; pre-mRNA-splicing regulator WTAP
NFX-FRZ_g1970.t1	K00472	P4HA; prolyl 4-hydroxylase [EC:1.14.11.2]
NFX-FRZ_g1972.t1	K03575	mutY; A/G-specific adenine glycosylase [EC:3.2.2.31]
NFX-FRZ_g1973.t1	K13412	CPK; calcium-dependent protein kinase [EC:2.7.11.1]
NFX-FRZ_g1975.t1	K12164	UBA5, UBE1DC1; ubiquitin-like modifier-activating enzyme 5
NFX-FRZ_g1977.t1	K13099	CD2BP2, PPP1R59; CD2 antigen cytoplasmic tail-binding protein 2
NFX-FRZ_g1984.t1	K09669	FUT10; alpha-1,3-fucosyltransferase 10 [EC:2.4.1.-]
NFX-FRZ_g1985.t1	K14402	CPSF2, CFT2; cleavage and polyadenylation specificity factor subunit 2
NFX-FRZ_g1987.t1	K03798	ftsH, hflB; cell division protease FtsH [EC:3.4.24.-]
NFX-FRZ_g1990.t1	K03794	sirB; sirohydrochlorin ferrochelatase [EC:4.99.1.4]
NFX-FRZ_g1991.t1	K10666	RNF5; E3 ubiquitin-protein ligase RNF5 [EC:2.3.2.27]
NFX-FRZ_g1992.t1	K06965	PELO, DOM34, pelA; protein pelota
NFX-FRZ_g1993.t1	K00901	dgkA, DGK; diacylglycerol kinase (ATP) [EC:2.7.1.107]
NFX-FRZ_g1997.t1	K13728	MAD2L2; mitotic spindle assembly checkpoint protein MAD2B
NFX-FRZ_g1998.t1	K16475	LRRCC1, CLERC; leucine-rich repeat and coiled-coil domain-containing protein 1
NFX-FRZ_g1999.t1	K10896	FANCM; fanconi anemia group M protein
NFX-FRZ_g2002.t1	K01599	hemE, UROD; uroporphyrinogen decarboxylase [EC:4.1.1.37]
NFX-FRZ_g2005.t1	K03257	EIF4A; translation initiation factor 4A
NFX-FRZ_g2010.t1	K14815	MRT4; mRNA turnover protein 4
NFX-FRZ_g2012.t1	K02140	ATPeFG, ATP5L, ATP20; F-type H+-transporting ATPase subunit g
NFX-FRZ_g2016.t1	K15925	XYL1; alpha-D-xyloside xylohydrolase [EC:3.2.1.177]
NFX-FRZ_g2017.t1	K01187	malZ; alpha-glucosidase [EC:3.2.1.20]
NFX-FRZ_g2018.t1	K02520	infC, MTIF3; translation initiation factor IF-3
NFX-FRZ_g2020.t1	K17656	MSS51; mitochondrial splicing suppressor protein 51
NFX-FRZ_g2021.t1	K22138	MPC1; mitochondrial pyruvate carrier 1
NFX-FRZ_g2024.t1	K09647	IMP1; mitochondrial inner membrane protease subunit 1 [EC:3.4.21.-]
NFX-FRZ_g2026.t1	K05850	ATP2B; P-type Ca2+ transporter type 2B [EC:7.2.2.10]
NFX-FRZ_g2027.t1	K03501	gidB, rsmG; 16S rRNA (guanine527-N7)-methyltransferase [EC:2.1.1.170]
NFX-FRZ_g2029.t1	K01897	ACSL, fadD; long-chain acyl-CoA synthetase [EC:6.2.1.3]
NFX-FRZ_g2030.t1	K03251	EIF3D; translation initiation factor 3 subunit D
NFX-FRZ_g2032.t1	K13484	TTHL; 5-hydroxyisourate hydrolase / 2-oxo-4-hydroxy-4-carboxy-5-ureidoimidazoline decarboxylase [EC:3.5.2.17 4.1.1.97]
NFX-FRZ_g2033.t1	K03363	CDC20; cell division cycle 20, cofactor of APC complex
NFX-FRZ_g2034.t1	K13484	TTHL; 5-hydroxyisourate hydrolase / 2-oxo-4-hydroxy-4-carboxy-5-ureidoimidazoline decarboxylase [EC:3.5.2.17 4.1.1.97]
NFX-FRZ_g2036.t1	K14498	SNRK2; serine/threonine-protein kinase SRK2 [EC:2.7.11.1]
NFX-FRZ_g2043.t1	K14498	SNRK2; serine/threonine-protein kinase SRK2 [EC:2.7.11.1]
NFX-FRZ_g2049.t1	K12815	DHX38, PRP16; pre-mRNA-splicing factor ATP-dependent RNA helicase DHX38/PRP16 [EC:3.6.4.13]
NFX-FRZ_g2052.t1	K12608	CAF16; CCR4-NOT complex subunit CAF16
NFX-FRZ_g2053.t1	K15281	SLC35D1_2_3; solute carrier family 35, member D1/2/3
NFX-FRZ_g2054.t1	K13347	PXMP2, PMP22; peroxisomal membrane protein 2
NFX-FRZ_g2055.t1	K13347	PXMP2, PMP22; peroxisomal membrane protein 2
NFX-FRZ_g2057.t1	K22614	NLRC3, NOD3; NLR family CARD domain-containing protein 3
NFX-FRZ_g2059.t1	K01487	guaD, GDA; guanine deaminase [EC:3.5.4.3]
NFX-FRZ_g2071.t1	K08489	STX16; syntaxin 16
NFX-FRZ_g2078.t1	K04567	KARS, lysS; lysyl-tRNA synthetase, class II [EC:6.1.1.6]
NFX-FRZ_g2080.t1	K01724	PCBD, phhB; 4a-hydroxytetrahydrobiopterin dehydratase [EC:4.2.1.96]
NFX-FRZ_g2081.t1	K02914	RP-L34, MRPL34, rpmH; large subunit ribosomal protein L34
NFX-FRZ_g2082.t1	K01338	lon; ATP-dependent Lon protease [EC:3.4.21.53]
NFX-FRZ_g2084.t1	K00059	fabG, OAR1; 3-oxoacyl-[acyl-carrier protein] reductase [EC:1.1.1.100]
NFX-FRZ_g2086.t1	K10140	DDB2; DNA damage-binding protein 2
NFX-FRZ_g2088.t1	K14490	AHP; histidine-containing phosphotransfer peotein
NFX-FRZ_g2091.t1	K01895	ACSS1_2, acs; acetyl-CoA synthetase [EC:6.2.1.1]
NFX-FRZ_g2096.t1	K20292	COG5; conserved oligomeric Golgi complex subunit 5
NFX-FRZ_g2098.t1	K10773	NTH; endonuclease III [EC:4.2.99.18]
NFX-FRZ_g2099.t1	K02877	RP-L15e, RPL15; large subunit ribosomal protein L15e
NFX-FRZ_g2100.t1	K10134	EI24; etoposide-induced 2.4 mRNA
NFX-FRZ_g2103.t1	K12741	HNRNPA1_3; heterogeneous nuclear ribonucleoprotein A1/A3
NFX-FRZ_g2105.t1	K11884	PNO1, DIM2; RNA-binding protein PNO1
NFX-FRZ_g2106.t1	K03017	RPB9, POLR2I; DNA-directed RNA polymerase II subunit RPB9
NFX-FRZ_g2107.t1	K25439	CFAP100, MIA1; cilia- and flagella-associated protein 100
NFX-FRZ_g2108.t1	K07407	E3.2.1.22B, galA, rafA; alpha-galactosidase [EC:3.2.1.22]
NFX-FRZ_g2109.t1	K07407	E3.2.1.22B, galA, rafA; alpha-galactosidase [EC:3.2.1.22]
NFX-FRZ_g2111.t1	K07407	E3.2.1.22B, galA, rafA; alpha-galactosidase [EC:3.2.1.22]
NFX-FRZ_g2114.t1	K03695	clpB; ATP-dependent Clp protease ATP-binding subunit ClpB
NFX-FRZ_g2115.t1	K10949	KDELR; ER lumen protein retaining receptor
NFX-FRZ_g2116.t1	K14169	CTU2, NCS2; cytoplasmic tRNA 2-thiolation protein 2
NFX-FRZ_g2119.t1	K11976	RNF216, TRIAD3; E3 ubiquitin-protein ligase RNF216 [EC:2.3.2.31]
NFX-FRZ_g2124.t1	K23544	SERINC1; serine incorporator 1
NFX-FRZ_g2126.t1	K03695	clpB; ATP-dependent Clp protease ATP-binding subunit ClpB
NFX-FRZ_g2127.t1	K23338	GID8; glucose-induced degradation protein 8
NFX-FRZ_g2129.t1	K17338	REEP1_2_3_4; receptor expression-enhancing protein 1/2/3/4
NFX-FRZ_g2140.t1	K00820	glmS, GFPT; glutamine---fructose-6-phosphate transaminase (isomerizing) [EC:2.6.1.16]
NFX-FRZ_g2144.t1	K15296	NAPA, SNAPA, SEC17; alpha-soluble NSF attachment protein
NFX-FRZ_g2145.t1	K08486	STX1B_2_3; syntaxin 1B/2/3
NFX-FRZ_g2146.t1	K00939	adk, AK; adenylate kinase [EC:2.7.4.3]
NFX-FRZ_g2147.t1	K08994	yneE, BEST; ion channel-forming bestrophin family protein
NFX-FRZ_g2148.t1	K17105	E2.5.1.42; geranylgeranylglycerol-phosphate geranylgeranyltransferase [EC:2.5.1.42]
NFX-FRZ_g2149.t1	K13617	PPME1; protein phosphatase methylesterase 1 [EC:3.1.1.89]
NFX-FRZ_g2151.t1	K08794	CAMK1; calcium/calmodulin-dependent protein kinase I [EC:2.7.11.17]
NFX-FRZ_g2158.t1	K08829	MAK; male germ cell-associated kinase [EC:2.7.11.22]
NFX-FRZ_g2159.t1	K08829	MAK; male germ cell-associated kinase [EC:2.7.11.22]
NFX-FRZ_g2165.t1	K02471	bacA, bclA; vitamin B12/bleomycin/antimicrobial peptide transport system ATP-binding/permease protein
NFX-FRZ_g2166.t1	K21989	TMEM63, CSC1; calcium permeable stress-gated cation channel
NFX-FRZ_g2172.t1	K01689	ENO, eno; enolase [EC:4.2.1.11]
NFX-FRZ_g2179.t1	K02533	lasT; tRNA/rRNA methyltransferase [EC:2.1.1.-]
NFX-FRZ_g2185.t1	K12196	VPS4; vacuolar protein-sorting-associated protein 4
NFX-FRZ_g2186.t1	K18678	VTE5; phytol kinase [EC:2.7.1.182]
NFX-FRZ_g2198.t1	K24081	ZMYND15; zinc finger MYND domain-containing protein 15
NFX-FRZ_g2203.t1	K02945	RP-S1, rpsA; small subunit ribosomal protein S1
NFX-FRZ_g2206.t1	K03145	TFIIS; transcription elongation factor S-II
NFX-FRZ_g2207.t1	K12603	CNOT6, CCR4; CCR4-NOT transcription complex subunit 6 [EC:3.1.13.4]
NFX-FRZ_g2210.t1	K04079	HSP90A, htpG; molecular chaperone HtpG
NFX-FRZ_g2218.t1	K14674	TGL4; TAG lipase / steryl ester hydrolase / phospholipase A2 / LPA acyltransferase [EC:3.1.1.3 3.1.1.13 3.1.1.4 2.3.1.51]
NFX-FRZ_g2219.t1	K02636	petC; cytochrome b6-f complex iron-sulfur subunit [EC:7.1.1.6]
NFX-FRZ_g2222.t1	K01692	paaF, echA; enoyl-CoA hydratase [EC:4.2.1.17]
NFX-FRZ_g2230.t1	K03801	lipB; lipoyl(octanoyl) transferase [EC:2.3.1.181]
NFX-FRZ_g2231.t1	K03321	TC.SULP; sulfate permease, SulP family
NFX-FRZ_g2233.t1	K11843	USP14, UBP6; ubiquitin carboxyl-terminal hydrolase 14 [EC:3.4.19.12]
NFX-FRZ_g2235.t1	K14724	SLC9A8, NHE8; solute carrier family 9 (sodium/hydrogen exchanger), member 8
NFX-FRZ_g2242.t1	K01057	PGLS, pgl, devB; 6-phosphogluconolactonase [EC:3.1.1.31]
NFX-FRZ_g2244.t1	K17710	PTCD1; pentatricopeptide repeat domain-containing protein 1
NFX-FRZ_g2252.t1	K16298	SCPL-IV; serine carboxypeptidase-like clade IV [EC:3.4.16.-]
NFX-FRZ_g2255.t1	K09584	PDIA6, TXNDC7; protein disulfide-isomerase A6 [EC:5.3.4.1]
NFX-FRZ_g2260.t1	K05681	ABCG2, CD338; ATP-binding cassette, subfamily G (WHITE), member 2
NFX-FRZ_g2265.t1	K03686	dnaJ; molecular chaperone DnaJ
NFX-FRZ_g2267.t1	K03768	PPIB, ppiB; peptidyl-prolyl cis-trans isomerase B (cyclophilin B) [EC:5.2.1.8]
NFX-FRZ_g2270.t1	K04354	PPP2R2; serine/threonine-protein phosphatase 2A regulatory subunit B
NFX-FRZ_g2272.t1	K15200	GTF3C2; general transcription factor 3C polypeptide 2
NFX-FRZ_g2274.t1	K17656	MSS51; mitochondrial splicing suppressor protein 51
NFX-FRZ_g2275.t1	K11833	USP2; ubiquitin carboxyl-terminal hydrolase 2 [EC:3.4.19.12]
NFX-FRZ_g2278.t1	K16780	SSNA1; sjoegren syndrome nuclear autoantigen 1
NFX-FRZ_g2279.t1	K00106	XDH; xanthine dehydrogenase/oxidase [EC:1.17.1.4 1.17.3.2]
NFX-FRZ_g2280.t1	K01262	pepP; Xaa-Pro aminopeptidase [EC:3.4.11.9]
NFX-FRZ_g2282.t1	K14805	DDX24, MAK5; ATP-dependent RNA helicase DDX24/MAK5 [EC:3.6.4.13]
NFX-FRZ_g2283.t1	K05770	TSPO, BZRP; translocator protein
NFX-FRZ_g2287.t1	K17686	copA, ctpA, ATP7; P-type Cu+ transporter [EC:7.2.2.8]
NFX-FRZ_g2290.t1	K16724	STIL; SCL-interrupting locus protein
NFX-FRZ_g2291.t1	K11599	POMP, UMP1; proteasome maturation protein
NFX-FRZ_g2292.t1	K12662	PRPF4, PRP4; U4/U6 small nuclear ribonucleoprotein PRP4
NFX-FRZ_g2293.t1	K15710	SHPRH; E3 ubiquitin-protein ligase SHPRH [EC:5.6.2.- 2.3.2.27]
NFX-FRZ_g2295.t1	K22733	NIPA, SLC57A2S; magnesium transporter
NFX-FRZ_g2302.t1	K12882	NCBP1, CBP80; nuclear cap-binding protein subunit 1
NFX-FRZ_g2303.t1	K04460	PPP5C; serine/threonine-protein phosphatase 5 [EC:3.1.3.16]
NFX-FRZ_g2308.t1	K14484	IAA; auxin-responsive protein IAA
NFX-FRZ_g2309.t1	K15683	NFXL1, OZFP; NF-X1-type zinc finger protein NFXL1
NFX-FRZ_g2310.t1	K17732	PMPCB, MAS1; mitochondrial-processing peptidase subunit beta [EC:3.4.24.64]
NFX-FRZ_g2311.t1	K01054	MGLL; acylglycerol lipase [EC:3.1.1.23]
NFX-FRZ_g2312.t1	K06925	tsaE; tRNA threonylcarbamoyladenosine biosynthesis protein TsaE
NFX-FRZ_g2313.t1	K13346	PEX10; peroxin-10
NFX-FRZ_g2318.t1	K05906	PCYOX1, FCLY; prenylcysteine oxidase / farnesylcysteine lyase [EC:1.8.3.5 1.8.3.6]
NFX-FRZ_g2321.t1	K19619	TDP2; tyrosyl-DNA phosphodiesterase 2 [EC:3.1.4.-]
NFX-FRZ_g2330.t1	K14358	SCRN; secernin
NFX-FRZ_g2335.t1	K00558	DNMT1, dcm; DNA (cytosine-5)-methyltransferase 1 [EC:2.1.1.37]
NFX-FRZ_g2336.t1	K09602	OTUB1; ubiquitin thioesterase protein OTUB1 [EC:3.4.19.12]
NFX-FRZ_g2337.t1	K10704	UBE2V; ubiquitin-conjugating enzyme E2 variant
NFX-FRZ_g2338.t1	K15196	BRF1, GTF3B; transcription factor IIIB 90 kDa subunit
NFX-FRZ_g2340.t1	K12831	SF3B4, SAP49; splicing factor 3B subunit 4
NFX-FRZ_g2343.t1	K08815	TTBK; tau tubulin kinase [EC:2.7.11.26]
NFX-FRZ_g2347.t1	K10408	DNAH; dynein axonemal heavy chain
NFX-FRZ_g2348.t1	K03259	EIF4E; translation initiation factor 4E
NFX-FRZ_g2349.t1	K24193	STP; MFS transporter, SP family, sugar:H+ symporter
NFX-FRZ_g2351.t1	K00432	gpx, btuE, bsaA; glutathione peroxidase [EC:1.11.1.9]
NFX-FRZ_g2354.t1	K02875	RP-L14e, RPL14; large subunit ribosomal protein L14e
NFX-FRZ_g2360.t1	K08869	ADCK, ABC1; aarF domain-containing kinase
NFX-FRZ_g2362.t1	K22389	LCAT3; phospholipase A1 [EC:3.1.1.32]
NFX-FRZ_g2363.t1	K24886	TOGARAM; TOG array regulator of axonemal microtubules protein
NFX-FRZ_g2365.t1	K07126	K07126; uncharacterized protein
NFX-FRZ_g2366.t1	K09216	OVOL; ovo
NFX-FRZ_g2367.t1	K15223	UAF30, SPP27; upstream activation factor subunit UAF30
NFX-FRZ_g2369.t1	K23543	CCDC115; coiled-coil domain-containing protein 115
NFX-FRZ_g2370.t1	K25897	DEGP9; protease Do-like 9 [EC:3.4.21.-]
NFX-FRZ_g2371.t1	K00806	uppS; undecaprenyl diphosphate synthase [EC:2.5.1.31]
NFX-FRZ_g2372.t1	K00297	metF, MTHFR; methylenetetrahydrofolate reductase (NADH) [EC:1.5.1.54]
NFX-FRZ_g2375.t1	K06215	pdxS, pdx1; pyridoxal 5'-phosphate synthase pdxS subunit [EC:4.3.3.6]
NFX-FRZ_g2376.t1	K03521	fixA, etfB; electron transfer flavoprotein beta subunit
NFX-FRZ_g2380.t1	K11251	H2A; histone H2A
NFX-FRZ_g2381.t1	K00121	frmA, ADH5, adhC; S-(hydroxymethyl)glutathione dehydrogenase / alcohol dehydrogenase [EC:1.1.1.284 1.1.1.1]
NFX-FRZ_g2384.t1	K13667	POGLUT1, RUMI, KTELC1; EGF-domain serine glucosyl/xylosyltransferase [EC:2.4.1.376 2.4.2.63]
NFX-FRZ_g2385.t1	K13667	POGLUT1, RUMI, KTELC1; EGF-domain serine glucosyl/xylosyltransferase [EC:2.4.1.376 2.4.2.63]
NFX-FRZ_g2387.t1	K00026	MDH2; malate dehydrogenase [EC:1.1.1.37]
NFX-FRZ_g2389.t1	K07304	msrA; peptide-methionine (S)-S-oxide reductase [EC:1.8.4.11]
NFX-FRZ_g2391.t1	K18207	POMGNT2, GTDC2; protein O-mannose beta-1,4-N-acetylglucosaminyltransferase [EC:2.4.1.312]
NFX-FRZ_g2392.t1	K11903	hcp; type VI secretion system secreted protein Hcp
NFX-FRZ_g2396.t1	K04802	PCNA; proliferating cell nuclear antigen
NFX-FRZ_g2397.t1	K01610	E4.1.1.49, pckA; phosphoenolpyruvate carboxykinase (ATP) [EC:4.1.1.49]
NFX-FRZ_g2398.t1	K15688	MUL1; E3 ubiquitin-protein ligase MUL1 [EC:2.3.2.27]
NFX-FRZ_g2402.t1	K15025	EIF1AD; probable RNA-binding protein EIF1AD
NFX-FRZ_g2404.t1	K06694	PSMD10; 26S proteasome non-ATPase regulatory subunit 10
NFX-FRZ_g2408.t1	K21440	ANKRD50; ankyrin repeat domain-containing protein 50
NFX-FRZ_g2410.t1	K00794	ribH, RIB4; 6,7-dimethyl-8-ribityllumazine synthase [EC:2.5.1.78]
NFX-FRZ_g2412.t1	K01873	VARS, valS; valyl-tRNA synthetase [EC:6.1.1.9]
NFX-FRZ_g2413.t1	K01696	trpB; tryptophan synthase beta chain [EC:4.2.1.20]
NFX-FRZ_g2415.t1	K05955	FNTA; protein farnesyltransferase/geranylgeranyltransferase type-1 subunit alpha [EC:2.5.1.58 2.5.1.59]
NFX-FRZ_g2416.t1	K14856	SDA1, SDAD1; protein SDA1
NFX-FRZ_g2418.t1	K08869	ADCK, ABC1; aarF domain-containing kinase
NFX-FRZ_g2420.t1	K07390	grxD, GLRX5; monothiol glutaredoxin
NFX-FRZ_g2421.t1	K05356	SPS, sds; all-trans-nonaprenyl-diphosphate synthase [EC:2.5.1.84 2.5.1.85]
NFX-FRZ_g2423.t1	K12307	MSFD8, CLN7; MFS transporter, ceroid-lipofuscinosis neuronal protein 7
NFX-FRZ_g2433.t1	K03426	E3.6.1.22, NUDT12, nudC; NAD+ diphosphatase [EC:3.6.1.22]
NFX-FRZ_g2434.t1	K25790	EMSY; BRCA2-interacting transcriptional repressor EMSY
NFX-FRZ_g2438.t1	K02109	ATPF0B, atpF; F-type H+-transporting ATPase subunit b
NFX-FRZ_g2439.t1	K15334	NCL1, TRM4; multisite-specific tRNA:(cytosine-C5)-methyltransferase [EC:2.1.1.202]
NFX-FRZ_g2454.t1	K08675	PRSS15, PIM1; ATP-dependent Lon protease [EC:3.4.21.53]
NFX-FRZ_g2458.t1	K10808	RRM2; ribonucleoside-diphosphate reductase subunit M2 [EC:1.17.4.1]
NFX-FRZ_g2460.t1	K13341	PEX7, PTS2R; peroxin-7
NFX-FRZ_g2461.t1	K01649	leuA, IMS; 2-isopropylmalate synthase [EC:2.3.3.13]
NFX-FRZ_g2462.t1	K12833	SF3B14; pre-mRNA branch site protein p14
NFX-FRZ_g2468.t1	K11322	EPC; enhancer of polycomb-like protein
NFX-FRZ_g2470.t1	K02440	GLPF; glycerol uptake facilitator protein
NFX-FRZ_g2473.t1	K18633	MZT1, GIP1, GIP2; mitotic-spindle organizing protein 1
NFX-FRZ_g2474.t1	K15180	COBRA1, NELFB; negative elongation factor B
NFX-FRZ_g2477.t1	K08495	GOSR1, GOS1; golgi SNAP receptor complex member 1
NFX-FRZ_g2478.t1	K12197	CHMP1, VPS46, DID2; charged multivesicular body protein 1
NFX-FRZ_g2481.t1	K10777	LIG4, DNL4; DNA ligase 4 [EC:6.5.1.1]
NFX-FRZ_g2483.t1	K23010	OMA1; metalloendopeptidase OMA1, mitochondrial [EC:3.4.24.-]
NFX-FRZ_g2484.t1	K01024	HS3ST1; [heparan sulfate]-glucosamine 3-sulfotransferase 1 [EC:2.8.2.23]
NFX-FRZ_g2490.t1	K10876	RAD54L2; RAD54-like protein 2 [EC:5.6.2.-]
NFX-FRZ_g2498.t1	K24939	CWF19L1, DRN1; CWF19-like protein 1
NFX-FRZ_g2504.t1	K02939	RP-L9, MRPL9, rplI; large subunit ribosomal protein L9
NFX-FRZ_g2508.t1	K00949	thiN, TPK1, THI80; thiamine pyrophosphokinase [EC:2.7.6.2]
NFX-FRZ_g2509.t1	K22366	SELENOT; thioredoxin reductase-like selenoprotein T
NFX-FRZ_g2518.t1	K06944	DRG, RBG; developmentally-regulated GTP-binding protein [EC:3.6.5.-]
NFX-FRZ_g2519.t1	K01081	E3.1.3.5; 5'-nucleotidase [EC:3.1.3.5]
NFX-FRZ_g2525.t1	K01069	gloB, gloC, HAGH; hydroxyacylglutathione hydrolase [EC:3.1.2.6]
NFX-FRZ_g2526.t1	K07513	ACAA1; acetyl-CoA acyltransferase 1 [EC:2.3.1.16]
NFX-FRZ_g2527.t1	K00228	CPOX, hemF; coproporphyrinogen III oxidase [EC:1.3.3.3]
NFX-FRZ_g2529.t1	K09584	PDIA6, TXNDC7; protein disulfide-isomerase A6 [EC:5.3.4.1]
NFX-FRZ_g2530.t1	K05681	ABCG2, CD338; ATP-binding cassette, subfamily G (WHITE), member 2
NFX-FRZ_g2534.t1	K02335	polA; DNA polymerase I [EC:2.7.7.7]
NFX-FRZ_g2535.t1	K00134	GAPDH, gapA; glyceraldehyde 3-phosphate dehydrogenase (phosphorylating) [EC:1.2.1.12]
NFX-FRZ_g2537.t1	K07735	algH; putative transcriptional regulator
NFX-FRZ_g2538.t1	K07735	algH; putative transcriptional regulator
NFX-FRZ_g2541.t1	K07304	msrA; peptide-methionine (S)-S-oxide reductase [EC:1.8.4.11]
NFX-FRZ_g2546.t1	K15255	PIF1; ATP-dependent DNA helicase PIF1 [EC:5.6.2.3]
NFX-FRZ_g2547.t1	K22614	NLRC3, NOD3; NLR family CARD domain-containing protein 3
NFX-FRZ_g2548.t1	K18758	DIS3L2; DIS3-like exonuclease 2 [EC:3.1.13.-]
NFX-FRZ_g2552.t1	K00262	E1.4.1.4, gdhA; glutamate dehydrogenase (NADP+) [EC:1.4.1.4]
NFX-FRZ_g2553.t1	K03028	PSMD2, RPN1; 26S proteasome regulatory subunit N1
NFX-FRZ_g2554.t1	K12472	EPS15; epidermal growth factor receptor substrate 15
NFX-FRZ_g2556.t1	K22736	VIT; vacuolar iron transporter family protein
NFX-FRZ_g2558.t1	K13199	SERBP1; plasminogen activator inhibitor 1 RNA-binding protein
NFX-FRZ_g2562.t1	K00948	PRPS, prsA; ribose-phosphate pyrophosphokinase [EC:2.7.6.1]
NFX-FRZ_g2564.t1	K09566	PPIG; peptidyl-prolyl isomerase G (cyclophilin G) [EC:5.2.1.8]
NFX-FRZ_g2569.t1	K07253	MIF; phenylpyruvate tautomerase [EC:5.3.2.1]
NFX-FRZ_g2573.t1	K01895	ACSS1_2, acs; acetyl-CoA synthetase [EC:6.2.1.1]
NFX-FRZ_g2579.t1	K07901	RAB8A, MEL; Ras-related protein Rab-8A
NFX-FRZ_g2580.t1	K06252	TN; tenascin
NFX-FRZ_g2588.t1	K14320	AAAS; aladin
NFX-FRZ_g2591.t1	K00323	NNT; H+-translocating NAD(P) transhydrogenase [EC:1.6.1.2 7.1.1.1]
NFX-FRZ_g2592.t1	K22530	ATAD1; ATPase family AAA domain-containing protein 1 [EC:3.6.1.-]
NFX-FRZ_g2593.t1	K24722	DNAI3, WDR63; dynein axonemal intermediate chain 3
NFX-FRZ_g2594.t1	K02896	RP-L24e, RPL24; large subunit ribosomal protein L24e
NFX-FRZ_g2595.t1	K04523	UBQLN, DSK2; ubiquilin
NFX-FRZ_g2596.t1	K04523	UBQLN, DSK2; ubiquilin
NFX-FRZ_g2597.t1	K14498	SNRK2; serine/threonine-protein kinase SRK2 [EC:2.7.11.1]
NFX-FRZ_g2598.t1	K21850	KRE6; beta-glucan synthesis-associated protein KRE6
NFX-FRZ_g2600.t1	K12174	KPC2, UBAC1; Kip1 ubiquitination-promoting complex protein 2
NFX-FRZ_g2601.t1	K09562	HSPBP1, FES1; hsp70-interacting protein
NFX-FRZ_g2604.t1	K23882	CISD2; CDGSH iron-sulfur domain-containing protein 2
NFX-FRZ_g2610.t1	K14554	UTP21, WDR36; U3 small nucleolar RNA-associated protein 21
NFX-FRZ_g2612.t1	K09550	PFDN4; prefoldin subunit 4
NFX-FRZ_g2613.t1	K12118	CRY1; cryptochrome 1
NFX-FRZ_g2619.t1	K10412	DNAL4; dynein axonemal light chain 4
NFX-FRZ_g2621.t1	K11462	EED; polycomb protein EED
NFX-FRZ_g2622.t1	K06617	E2.4.1.82; raffinose synthase [EC:2.4.1.82]
NFX-FRZ_g2623.t1	K06679	MAD1; mitotic spindle assembly checkpoint protein MAD1
NFX-FRZ_g2624.t1	K06617	E2.4.1.82; raffinose synthase [EC:2.4.1.82]
NFX-FRZ_g2628.t1	K21918	KCTD8_12_16; BTB/POZ domain-containing protein KCTD8/12/16
NFX-FRZ_g2629.t1	K20899	GBP1_3_4_7; guanylate-binding protein 1/3/4/7
NFX-FRZ_g2632.t1	K01097	NANP; N-acylneuraminate-9-phosphatase [EC:3.1.3.29]
NFX-FRZ_g2633.t1	K01738	cysK; cysteine synthase [EC:2.5.1.47]
NFX-FRZ_g2636.t1	K11415	SIRT5, SIR2L5; NAD+-dependent protein deacetylase sirtuin 5 [EC:2.3.1.286]
NFX-FRZ_g2637.t1	K12479	VPS45; vacuolar protein sorting-associated protein 45
NFX-FRZ_g2638.t1	K13412	CPK; calcium-dependent protein kinase [EC:2.7.11.1]
NFX-FRZ_g2639.t1	K13125	NOSIP; nitric oxide synthase-interacting protein
NFX-FRZ_g2640.t1	K20050	LRP3_10_12; low-density lipoprotein receptor-related protein 3/10/12
NFX-FRZ_g2644.t1	K14664	ILR1; IAA-amino acid hydrolase [EC:3.5.1.-]
NFX-FRZ_g2652.t1	K17361	ACOT9; acyl-coenzyme A thioesterase 9 [EC:3.1.2.-]
NFX-FRZ_g2655.t1	K24030	ZMYND10; zinc finger MYND domain-containing protein 10
NFX-FRZ_g2656.t1	K13347	PXMP2, PMP22; peroxisomal membrane protein 2
NFX-FRZ_g2660.t1	K14396	PABPN1, PABP2; polyadenylate-binding protein 2
NFX-FRZ_g2662.t1	K04072	adhE; acetaldehyde dehydrogenase / alcohol dehydrogenase [EC:1.2.1.10 1.1.1.1]
NFX-FRZ_g2665.t1	K15698	RNF121_175; RING finger protein 121/175
NFX-FRZ_g2667.t1	K19001	HELLS, DDM1; ATP-dependent DNA helicase
NFX-FRZ_g2668.t1	K11412	SIRT2, SIR2L2; NAD+-dependent protein deacetylase sirtuin 2 [EC:2.3.1.286]
NFX-FRZ_g2671.t1	K05722	FGD3; FYVE, RhoGEF and PH domain containing 3
NFX-FRZ_g2676.t1	K11340	ACTL6A, INO80K; actin-like protein 6A
NFX-FRZ_g2677.t1	K12845	SNU13, NHP2L; U4/U6 small nuclear ribonucleoprotein SNU13
NFX-FRZ_g2678.t1	K11340	ACTL6A, INO80K; actin-like protein 6A
NFX-FRZ_g2679.t1	K14050	RABGGTA; geranylgeranyl transferase type-2 subunit alpha [EC:2.5.1.60]
NFX-FRZ_g2685.t1	K07114	yfbK; Ca-activated chloride channel homolog
NFX-FRZ_g2687.t1	K03495	gidA, mnmG, MTO1; tRNA uridine 5-carboxymethylaminomethyl modification enzyme
NFX-FRZ_g2688.t1	K08994	yneE, BEST; ion channel-forming bestrophin family protein
NFX-FRZ_g2694.t1	K01759	GLO1, gloA; lactoylglutathione lyase [EC:4.4.1.5]
NFX-FRZ_g2697.t1	K12035	TRIM71; tripartite motif-containing protein 71 [EC:2.3.2.27]
NFX-FRZ_g2699.t1	K02943	RP-LP2, RPLP2; large subunit ribosomal protein LP2
NFX-FRZ_g2701.t1	K06085	SSX2IP, ADIP; synovial sarcoma, X breakpoint 2 interacting protein
NFX-FRZ_g2708.t1	K00486	KMO; kynurenine 3-monooxygenase [EC:1.14.13.9]
NFX-FRZ_g2709.t1	K11498	CENPE; centromeric protein E
NFX-FRZ_g2710.t1	K06442	tlyA; 23S rRNA (cytidine1920-2'-O)/16S rRNA (cytidine1409-2'-O)-methyltransferase [EC:2.1.1.226 2.1.1.227]
NFX-FRZ_g2718.t1	K00630	ATS1; glycerol-3-phosphate O-acyltransferase [EC:2.3.1.15]
NFX-FRZ_g2721.t1	K02265	COX5B; cytochrome c oxidase subunit 5b
NFX-FRZ_g2722.t1	K01915	glnA, GLUL; glutamine synthetase [EC:6.3.1.2]
NFX-FRZ_g2726.t1	K14304	NUP85; nuclear pore complex protein Nup85
NFX-FRZ_g2727.t1	K03529	smc; chromosome segregation protein
NFX-FRZ_g2728.t1	K02639	petF; ferredoxin
NFX-FRZ_g2729.t1	K02933	RP-L6, MRPL6, rplF; large subunit ribosomal protein L6
NFX-FRZ_g2730.t1	K04659	THBS2S; thrombospondin 2/3/4/5
NFX-FRZ_g2735.t1	K22686	NMA111; pro-apoptotic serine protease NMA111 [EC:3.4.21.-]
NFX-FRZ_g2736.t1	K00975	glgC; glucose-1-phosphate adenylyltransferase [EC:2.7.7.27]
NFX-FRZ_g2737.t1	K08835	OXSR1, STK39; serine/threonine-protein kinase OSR1/STK39 [EC:2.7.11.1]
NFX-FRZ_g2742.t1	K01892	HARS, hisS; histidyl-tRNA synthetase [EC:6.1.1.21]
NFX-FRZ_g2753.t1	K13941	folKP; 2-amino-4-hydroxy-6-hydroxymethyldihydropteridine diphosphokinase / dihydropteroate synthase [EC:2.7.6.3 2.5.1.15]
NFX-FRZ_g2755.t1	K12834	PHF5A; PHD finger-like domain-containing protein 5A
NFX-FRZ_g2761.t1	K08737	MSH6; DNA mismatch repair protein MSH6
NFX-FRZ_g2762.t1	K13621	BTA1; betaine lipid synthase
NFX-FRZ_g2766.t1	K24837	IQCA, DRC11; dynein regulatory complex subunit 11
NFX-FRZ_g2771.t1	K17508	PTC7, PPTC7; protein phosphatase PTC7 [EC:3.1.3.16]
NFX-FRZ_g2775.t1	K12811	DDX46, PRP5; ATP-dependent RNA helicase DDX46/PRP5 [EC:3.6.4.13]
NFX-FRZ_g2778.t1	K18453	NUDT23; ADP-ribose/FAD diphosphatase [EC:3.6.1.13 3.6.1.18]
NFX-FRZ_g2779.t1	K16296	SCPL-I; serine carboxypeptidase-like clade I [EC:3.4.16.-]
NFX-FRZ_g2781.t1	K01810	GPI, pgi; glucose-6-phosphate isomerase [EC:5.3.1.9]
NFX-FRZ_g2784.t1	K03637	moaC, CNX3; cyclic pyranopterin monophosphate synthase [EC:4.6.1.17]
NFX-FRZ_g2785.t1	K12192	CHMP2B; charged multivesicular body protein 2B
NFX-FRZ_g2787.t1	K15190	MEPCE, BCDIN3; 7SK snRNA methylphosphate capping enzyme [EC:2.1.1.-]
NFX-FRZ_g2788.t1	K01522	FHIT; bis(5'-adenosyl)-triphosphatase [EC:3.6.1.29]
NFX-FRZ_g2789.t1	K00599	METTL6; tRNA N(3)-methylcytidine methyltransferase METTL6 [EC:2.1.1.-]
NFX-FRZ_g2790.t1	K08736	MSH3; DNA mismatch repair protein MSH3
NFX-FRZ_g2798.t1	K06709	KDM4, JMJD2, JHDM3; [histone H3]-trimethyl-L-lysine9/36 demethylase [EC:1.14.11.66 1.14.11.69]
NFX-FRZ_g2799.t1	K14286	AGXT2L1, ETNPPL; ethanolamine-phosphate phospho-lyase [EC:4.2.3.2]
NFX-FRZ_g2800.t1	K12872	RBM22, SLT11; pre-mRNA-splicing factor RBM22/SLT11
NFX-FRZ_g2803.t1	K06639	CDC14; cell division cycle 14 [EC:3.1.3.16 3.1.3.48]
NFX-FRZ_g2807.t1	K12572	PAN3; PAB-dependent poly(A)-specific ribonuclease subunit 3
NFX-FRZ_g2810.t1	K17824	DCUN1D4_5; DCN1-like protein 4/5
NFX-FRZ_g2814.t1	K15175	CDC73; parafibromin
NFX-FRZ_g2816.t1	K01858	INO1, ISYNA1; myo-inositol-1-phosphate synthase [EC:5.5.1.4]
NFX-FRZ_g2818.t1	K11374	ELP2; elongator complex protein 2
NFX-FRZ_g2819.t1	K08331	ATG13; autophagy-related protein 13
NFX-FRZ_g2829.t1	K00694	bcsA; cellulose synthase (UDP-forming) [EC:2.4.1.12]
NFX-FRZ_g2830.t1	K13984	TXNDC5, ERP46; thioredoxin domain-containing protein 5
NFX-FRZ_g2836.t1	K09667	OGT; protein O-GlcNAc transferase [EC:2.4.1.255]
NFX-FRZ_g2837.t1	K14782	AATF, BFR2; protein AATF/BFR2
NFX-FRZ_g2838.t1	K14709	SLC39A1_2_3, ZIP1_2_3; solute carrier family 39 (zinc transporter), member 1/2/3
NFX-FRZ_g2839.t1	K10408	DNAH; dynein axonemal heavy chain
NFX-FRZ_g2840.t1	K10408	DNAH; dynein axonemal heavy chain
NFX-FRZ_g2842.t1	K10408	DNAH; dynein axonemal heavy chain
NFX-FRZ_g2845.t1	K13506	GPAT3_4, AGPAT9, AGPAT6; glycerol-3-phosphate O-acyltransferase 3/4 [EC:2.3.1.15]
NFX-FRZ_g2846.t1	K03143	TFIIH3, GTF2H3, TFB4; transcription initiation factor TFIIH subunit 3
NFX-FRZ_g2848.t1	K22809	IPUT1; inositol phosphorylceramide glucuronosyltransferase 1 [EC:2.4.1.-]
NFX-FRZ_g2852.t1	K13427	NOA1; nitric-oxide synthase, plant [EC:1.14.13.39]
NFX-FRZ_g2853.t1	K05929	E2.1.1.103, NMT; phosphoethanolamine N-methyltransferase [EC:2.1.1.103]
NFX-FRZ_g2858.t1	K25380	EGY; zinc metalloprotease EGY, chloroplastic [EC:3.4.24.-]
NFX-FRZ_g2869.t1	K12132	prkC, stkP; eukaryotic-like serine/threonine-protein kinase [EC:2.7.11.1]
NFX-FRZ_g2874.t1	K00600	glyA, SHMT; glycine hydroxymethyltransferase [EC:2.1.2.1]
NFX-FRZ_g2875.t1	K11108	RCL1; RNA 3'-terminal phosphate cyclase-like protein
NFX-FRZ_g2876.t1	K25900	RD21; cysteine proteinase RD21 [EC:3.4.22.-]
NFX-FRZ_g2877.t1	K03574	mutT, NUDT15, MTH2; 8-oxo-dGTP diphosphatase [EC:3.6.1.55]
NFX-FRZ_g2880.t1	K11253	H3; histone H3
NFX-FRZ_g2881.t1	K10866	RAD50; DNA repair protein RAD50 [EC:3.6.-.-]
NFX-FRZ_g2885.t1	K12179	COPS6, CSN6; COP9 signalosome complex subunit 6
NFX-FRZ_g2887.t1	K17890	ATG16L1; autophagy-related protein 16-1
NFX-FRZ_g2891.t1	K03257	EIF4A; translation initiation factor 4A
NFX-FRZ_g2901.t1	K06276	PDPK1; 3-phosphoinositide dependent protein kinase-1 [EC:2.7.11.1]
NFX-FRZ_g2903.t1	K01802	E5.2.1.8; peptidylprolyl isomerase [EC:5.2.1.8]
NFX-FRZ_g2904.t1	K18417	ERI2; ERI1 exoribonuclease 2 [EC:3.1.-.-]
NFX-FRZ_g2907.t1	K08909	LHCA3; light-harvesting complex I chlorophyll a/b binding protein 3
NFX-FRZ_g2908.t1	K00383	GSR, gor; glutathione reductase (NADPH) [EC:1.8.1.7]
NFX-FRZ_g2910.t1	K07573	CSL4, EXOSC1; exosome complex component CSL4
NFX-FRZ_g2911.t1	K07432	ALG13; beta-1,4-N-acetylglucosaminyltransferase [EC:2.4.1.141]
NFX-FRZ_g2919.t1	K11153	RDH12; retinol dehydrogenase 12 [EC:1.1.1.300]
NFX-FRZ_g2923.t1	K07025	K07025; putative hydrolase of the HAD superfamily
NFX-FRZ_g2931.t1	K05300	K05300; L-amino acid dehydrogenase [EC:1.4.5.-]
NFX-FRZ_g2932.t1	K08654	PCSK5; proprotein convertase subtilisin/kexin type 5 [EC:3.4.21.-]
NFX-FRZ_g2936.t1	K14835	NOP2; 25S rRNA (cytosine2870-C5)-methyltransferase [EC:2.1.1.310]
NFX-FRZ_g2937.t1	K24764	WDSUB1; WD repeat, SAM and U-box domain-containing protein 1
NFX-FRZ_g2942.t1	K02915	RP-L34e, RPL34; large subunit ribosomal protein L34e
NFX-FRZ_g2945.t1	K19513	CLEC16A; protein CLEC16A
NFX-FRZ_g2946.t1	K26089	ANKZF1, VMS1; ankyrin repeat and zinc finger domain-containing protein 1
NFX-FRZ_g2947.t1	K01456	E3.5.1.52, NGLY1, PNG1; peptide-N4-(N-acetyl-beta-glucosaminyl)asparagine amidase [EC:3.5.1.52]
NFX-FRZ_g2952.t1	K01534	zntA; Zn2+/Cd2+-exporting ATPase [EC:7.2.2.12 7.2.2.21]
NFX-FRZ_g2958.t1	K14996	SLC38A10; solute carrier family 38 (sodium-coupled neutral amino acid transporter), member 10
NFX-FRZ_g2959.t1	K19073	DVR; divinyl chlorophyllide a 8-vinyl-reductase [EC:1.3.1.75]
NFX-FRZ_g2960.t1	K07342	SEC61G, SSS1, secE; protein transport protein SEC61 subunit gamma and related proteins
NFX-FRZ_g2961.t1	K10908	POLRMT, RPO41; DNA-directed RNA polymerase, mitochondrial [EC:2.7.7.6]
NFX-FRZ_g2965.t1	K19044	XBAT32_33; E3 ubiquitin-protein ligase XBAT32/33 [EC:2.3.2.27]
NFX-FRZ_g2966.t1	K23093	USB1; U6 snRNA phosphodiesterase [EC:3.1.4.-]
NFX-FRZ_g2969.t1	K24917	AAP; amino acid permease
NFX-FRZ_g2972.t1	K15437	AIMP1, ARC1; aminoacyl tRNA synthase complex-interacting multifunctional protein 1
NFX-FRZ_g2973.t1	K17780	TIM8; mitochondrial import inner membrane translocase subunit TIM8
NFX-FRZ_g2978.t1	K11807	WDTC1, DCAF9; WD and tetratricopeptide repeats protein 1
NFX-FRZ_g2980.t1	K03217	yidC, spoIIIJ, OXA1, ccfA; YidC/Oxa1 family membrane protein insertase
NFX-FRZ_g2984.t1	K08869	ADCK, ABC1; aarF domain-containing kinase
NFX-FRZ_g2985.t1	K05863	SLC25A4S, ANT; solute carrier family 25 (mitochondrial adenine nucleotide translocator), member 4/5/6/31
NFX-FRZ_g2990.t1	K01166	RNASET2; ribonuclease T2 [EC:4.6.1.19]
NFX-FRZ_g2991.t1	K00784	rnz; ribonuclease Z [EC:3.1.26.11]
NFX-FRZ_g2994.t1	K00555	TRMT1, trm1; tRNA (guanine26-N2/guanine27-N2)-dimethyltransferase [EC:2.1.1.215 2.1.1.216]
NFX-FRZ_g2997.t1	K06891	clpS; ATP-dependent Clp protease adaptor protein ClpS
NFX-FRZ_g2998.t1	K01803	TPI, tpiA; triosephosphate isomerase (TIM) [EC:5.3.1.1]
NFX-FRZ_g3000.t1	K22939	IER3IP1, YOS1; immediate early response 3-interacting protein 1
NFX-FRZ_g3002.t1	K02606	ORC4; origin recognition complex subunit 4
NFX-FRZ_g3003.t1	K10899	RECQL; ATP-dependent DNA helicase Q1 [EC:5.6.2.4]
NFX-FRZ_g3004.t1	K12567	TTN; titin [EC:2.7.11.1]
NFX-FRZ_g3005.t1	K15537	AGMO; alkylglycerol monooxygenase [EC:1.14.16.5]
NFX-FRZ_g3006.t1	K15537	AGMO; alkylglycerol monooxygenase [EC:1.14.16.5]
NFX-FRZ_g3007.t1	K15537	AGMO; alkylglycerol monooxygenase [EC:1.14.16.5]
NFX-FRZ_g3010.t1	K22804	SMC6; structural maintenance of chromosomes protein 6
NFX-FRZ_g3014.t1	K15686	MEX3, RKHD; RNA-binding protein MEX3 [EC:2.3.2.27]
NFX-FRZ_g3022.t1	K14325	RNPS1; RNA-binding protein with serine-rich domain 1
NFX-FRZ_g3023.t1	K16803	CKAP5; cytoskeleton-associated protein 5
NFX-FRZ_g3024.t1	K14398	CPSF6_7; cleavage and polyadenylation specificity factor subunit 6/7
NFX-FRZ_g3025.t1	K17969	FIS1, TTC11, MDV2; mitochondrial fission 1 protein
NFX-FRZ_g3026.t1	K01942	HLCS; biotin---protein ligase [EC:6.3.4.9 6.3.4.10 6.3.4.11 6.3.4.15]
NFX-FRZ_g3028.t1	K12849	PRPF38A; pre-mRNA-splicing factor 38A
NFX-FRZ_g3029.t1	K06662	HRAD17, RAD24; cell cycle checkpoint protein
NFX-FRZ_g3030.t1	K03671	trxA; thioredoxin 1
NFX-FRZ_g3031.t1	K20069	NECAP1_2; adaptin ear-binding coat-associated protein 1/2
NFX-FRZ_g3033.t1	K09497	CCT5; T-complex protein 1 subunit epsilon
NFX-FRZ_g3039.t1	K09866	AQP4; aquaporin-4
NFX-FRZ_g3041.t1	K14498	SNRK2; serine/threonine-protein kinase SRK2 [EC:2.7.11.1]
NFX-FRZ_g3043.t1	K20416	FAD5; palmitoyl-[glycerolipid] 7-desaturase [EC:1.14.19.42]
NFX-FRZ_g3044.t1	K22316	rhnA-cobC; ribonuclease H / adenosylcobalamin/alpha-ribazole phosphatase [EC:3.1.26.4 3.1.3.73]
NFX-FRZ_g3049.t1	K15014	SLC29A1_2_3, ENT1_2_3; solute carrier family 29 (equilibrative nucleoside transporter), member 1/2/3
NFX-FRZ_g3050.t1	K07893	RAB6A; Ras-related protein Rab-6A
NFX-FRZ_g3052.t1	K18456	E3.5.4.32; 8-oxoguanine deaminase [EC:3.5.4.32]
NFX-FRZ_g3054.t1	K10380	ANK; ankyrin
NFX-FRZ_g3055.t1	K20302	TRAPPC3, BET3; trafficking protein particle complex subunit 3
NFX-FRZ_g3058.t1	K00844	HK; hexokinase [EC:2.7.1.1]
NFX-FRZ_g3060.t1	K07456	mutS2; DNA mismatch repair protein MutS2
NFX-FRZ_g3066.t1	K03327	TC.MATE, SLC47A, norM, mdtK, dinF; multidrug resistance protein, MATE family
NFX-FRZ_g3069.t1	K02608	ORC6; origin recognition complex subunit 6
NFX-FRZ_g3070.t1	K15425	PPP4R2; serine/threonine-protein phosphatase 4 regulatory subunit 2
NFX-FRZ_g3076.t1	K17872	NDC1, ndbB; demethylphylloquinone reductase [EC:1.6.5.12]
NFX-FRZ_g3080.t1	K04715	CERK; ceramide kinase [EC:2.7.1.138]
NFX-FRZ_g3085.t1	K10838	XPC; xeroderma pigmentosum group C-complementing protein
NFX-FRZ_g3087.t1	K13412	CPK; calcium-dependent protein kinase [EC:2.7.11.1]
NFX-FRZ_g3088.t1	K01941	E6.3.4.6; urea carboxylase [EC:6.3.4.6]
NFX-FRZ_g3089.t1	K20989	DUR3; urea-proton symporter
NFX-FRZ_g3090.t1	K01457	atzF; allophanate hydrolase [EC:3.5.1.54]
NFX-FRZ_g3091.t1	K01457	atzF; allophanate hydrolase [EC:3.5.1.54]
NFX-FRZ_g3092.t1	K00726	MGAT1; alpha-1,3-mannosyl-glycoprotein beta-1,2-N-acetylglucosaminyltransferase [EC:2.4.1.101]
NFX-FRZ_g3097.t1	K08817	CCRK; cell cycle related kinase [EC:2.7.11.22]
NFX-FRZ_g3098.t1	K08790	STK38, NDR; serine/threonine kinase 38 [EC:2.7.11.1]
NFX-FRZ_g3099.t1	K11147	DHRS4; dehydrogenase/reductase SDR family member 4 [EC:1.1.-.-]
NFX-FRZ_g3100.t1	K00262	E1.4.1.4, gdhA; glutamate dehydrogenase (NADP+) [EC:1.4.1.4]
NFX-FRZ_g3104.t1	K07877	RAB2A; Ras-related protein Rab-2A
NFX-FRZ_g3105.t1	K10046	GME; GDP-D-mannose 3', 5'-epimerase [EC:5.1.3.18 5.1.3.-]
NFX-FRZ_g3106.t1	K14843	PES1, NOP7; pescadillo
NFX-FRZ_g3108.t1	K12502	VTE3, APG1; MPBQ/MSBQ methyltransferase [EC:2.1.1.295]
NFX-FRZ_g3110.t1	K01209	abfA; alpha-L-arabinofuranosidase [EC:3.2.1.55]
NFX-FRZ_g3111.t1	K11436	PRMT3; type I protein arginine methyltransferase [EC:2.1.1.319]
NFX-FRZ_g3112.t1	K19984	EXOC5, SEC10; exocyst complex component 5
NFX-FRZ_g3114.t1	K12837	U2AF2; splicing factor U2AF 65 kDa subunit
NFX-FRZ_g3115.t1	K00591	COQ3; polyprenyldihydroxybenzoate methyltransferase / 3-demethylubiquinol 3-O-methyltransferase [EC:2.1.1.114 2.1.1.64]
NFX-FRZ_g3116.t1	K25307	wzb, etp; low molecular weight protein-tyrosine phosphatase [EC:3.1.3.48]
NFX-FRZ_g3117.t1	K03000	RPA12, POLR1H, ZNRD1; DNA-directed RNA polymerase I subunit RPA12
NFX-FRZ_g3119.t1	K14498	SNRK2; serine/threonine-protein kinase SRK2 [EC:2.7.11.1]
NFX-FRZ_g3120.t1	K00099	dxr; 1-deoxy-D-xylulose-5-phosphate reductoisomerase [EC:1.1.1.267]
NFX-FRZ_g3126.t1	K03457	TC.NCS1; nucleobase:cation symporter-1, NCS1 family
NFX-FRZ_g3127.t1	K10601	SYVN1, HRD1; E3 ubiquitin-protein ligase synoviolin [EC:2.3.2.27]
NFX-FRZ_g3128.t1	K25440	CFAP73, CCDC42; CFAP73 family protein
NFX-FRZ_g3132.t1	K08334	BECN, VPS30, ATG6; beclin
NFX-FRZ_g3133.t1	K08507	USE1; unconventional SNARE in the endoplasmic reticulum protein 1
NFX-FRZ_g3136.t1	K09834	VTE1, SXD1; tocopherol cyclase [EC:5.5.1.24]
NFX-FRZ_g3137.t1	K16810	TBCCD1; TBCC domain-containing protein 1
NFX-FRZ_g3139.t1	K23678	PQLC2, SLC66A1, LAAT1; solute carrier family 66 (lysosomal lysine-arginine transporter), member 1
NFX-FRZ_g3143.t1	K12176	COPS2, CSN2, TRIP15; COP9 signalosome complex subunit 2
NFX-FRZ_g3144.t1	K03327	TC.MATE, SLC47A, norM, mdtK, dinF; multidrug resistance protein, MATE family
NFX-FRZ_g3145.t1	K01681	ACO, acnA; aconitate hydratase [EC:4.2.1.3]
NFX-FRZ_g3146.t1	K03953	NDUFA9; NADH dehydrogenase (ubiquinone) 1 alpha subcomplex subunit 9
NFX-FRZ_g3151.t1	K14849	RRP1; ribosomal RNA-processing protein 1
NFX-FRZ_g3152.t1	K13412	CPK; calcium-dependent protein kinase [EC:2.7.11.1]
NFX-FRZ_g3154.t1	K02961	RP-S17, MRPS17, rpsQ; small subunit ribosomal protein S17
NFX-FRZ_g3155.t1	K04564	SOD2; superoxide dismutase, Fe-Mn family [EC:1.15.1.1]
NFX-FRZ_g3156.t1	K04564	SOD2; superoxide dismutase, Fe-Mn family [EC:1.15.1.1]
NFX-FRZ_g3160.t1	K02607	ORC5; origin recognition complex subunit 5
NFX-FRZ_g3161.t1	K13103	TFIP11; tuftelin-interacting protein 11
NFX-FRZ_g3162.t1	K12828	SF3B1, SAP155; splicing factor 3B subunit 1
NFX-FRZ_g3163.t1	K09903	pyrH; uridylate kinase [EC:2.7.4.22]
NFX-FRZ_g3171.t1	K02988	RP-S5, MRPS5, rpsE; small subunit ribosomal protein S5
NFX-FRZ_g3172.t1	K03236	EIF1A; translation initiation factor 1A
NFX-FRZ_g3173.t1	K23334	RANBP9_10, RANBPM; Ran-binding protein 9/10
NFX-FRZ_g3174.t1	K14721	RPC5, POLR3E; DNA-directed RNA polymerase III subunit RPC5
NFX-FRZ_g3178.t1	K10573	UBE2A, UBC2, RAD6A; ubiquitin-conjugating enzyme E2 A [EC:2.3.2.23]
NFX-FRZ_g3181.t1	K00384	trxB, TRR; thioredoxin reductase (NADPH) [EC:1.8.1.9]
NFX-FRZ_g3186.t1	K00294	E1.2.1.88; 1-pyrroline-5-carboxylate dehydrogenase [EC:1.2.1.88]
NFX-FRZ_g3195.t1	K15426	PPP4R4; serine/threonine-protein phosphatase 4 regulatory subunit 4
NFX-FRZ_g3196.t1	K01873	VARS, valS; valyl-tRNA synthetase [EC:6.1.1.9]
NFX-FRZ_g3197.t1	K02902	RP-L28, MRPL28, rpmB; large subunit ribosomal protein L28
NFX-FRZ_g3204.t1	K03061	PSMC2, RPT1; 26S proteasome regulatory subunit T1
NFX-FRZ_g3207.t1	K13126	PABPC; polyadenylate-binding protein
NFX-FRZ_g3208.t1	K06147	ABCB-BAC; ATP-binding cassette, subfamily B, bacterial
NFX-FRZ_g3209.t1	K10400	KIF15; kinesin family member 15
NFX-FRZ_g3210.t1	K15117	SLC25A34_35, OAC1; solute carrier family 25, member 34/35
NFX-FRZ_g3213.t1	K22761	PRIMPOL; DNA-directed primase/polymerase protein [EC:2.7.7.102 2.7.7.7]
NFX-FRZ_g3216.t1	K05661	ABCB6; ATP-binding cassette, subfamily B (MDR/TAP), member 6
NFX-FRZ_g3219.t1	K12621	LSM2; U6 snRNA-associated Sm-like protein LSm2
NFX-FRZ_g3220.t1	K01802	E5.2.1.8; peptidylprolyl isomerase [EC:5.2.1.8]
NFX-FRZ_g3227.t1	K00059	fabG, OAR1; 3-oxoacyl-[acyl-carrier protein] reductase [EC:1.1.1.100]
NFX-FRZ_g3229.t1	K15397	KCS; 3-ketoacyl-CoA synthase [EC:2.3.1.199]
NFX-FRZ_g3230.t1	K01233	csn; chitosanase [EC:3.2.1.132]
NFX-FRZ_g3231.t1	K03015	RPB7, POLR2G; DNA-directed RNA polymerase II subunit RPB7
NFX-FRZ_g3234.t1	K10580	UBE2N, BLU, UBC13; ubiquitin-conjugating enzyme E2 N [EC:2.3.2.23]
NFX-FRZ_g3236.t1	K06630	YWHAE; 14-3-3 protein epsilon
NFX-FRZ_g3237.t1	K14977	ylbA, UGHY; (S)-ureidoglycine aminohydrolase [EC:3.5.3.26]
NFX-FRZ_g3238.t1	K06875	PDCD5, TFAR19; programmed cell death protein 5
NFX-FRZ_g3239.t1	K00962	pnp, PNPT1; polyribonucleotide nucleotidyltransferase [EC:2.7.7.8]
NFX-FRZ_g3240.t1	K17086	TM9SF2_4; transmembrane 9 superfamily member 2/4
NFX-FRZ_g3241.t1	K03320	amt, AMT, MEP; ammonium transporter, Amt family
NFX-FRZ_g3246.t1	K02356	efp; elongation factor P
NFX-FRZ_g3252.t1	K14609	SLC19A1, RFC1; solute carrier family 19 (folate transporter), member 1
NFX-FRZ_g3253.t1	K16056	ORAI1; calcium release-activated calcium channel protein 1
NFX-FRZ_g3258.t1	K14799	TSR1; pre-rRNA-processing protein TSR1
NFX-FRZ_g3265.t1	K12886	HNRNPK; heterogeneous nuclear ribonucleoprotein K
NFX-FRZ_g3272.t1	K10862	TDP1; tyrosyl-DNA phosphodiesterase 1 [EC:3.1.4.-]
NFX-FRZ_g3273.t1	K00012	UGDH, ugd; UDPglucose 6-dehydrogenase [EC:1.1.1.22]
NFX-FRZ_g3275.t1	K13985	NAPEPLD; N-acyl-phosphatidylethanolamine-hydrolysing phospholipase D [EC:3.1.4.54]
NFX-FRZ_g3278.t1	K17499	PPM1G, PP2CG; protein phosphatase 1G [EC:3.1.3.16]
NFX-FRZ_g3281.t1	K02873	RP-L13e, RPL13; large subunit ribosomal protein L13e
NFX-FRZ_g3282.t1	K16055	TPS; trehalose 6-phosphate synthase/phosphatase [EC:2.4.1.15 3.1.3.12]
NFX-FRZ_g3283.t1	K16055	TPS; trehalose 6-phosphate synthase/phosphatase [EC:2.4.1.15 3.1.3.12]
NFX-FRZ_g3284.t1	K10732	GINS1, PSF1; GINS complex subunit 1
NFX-FRZ_g3289.t1	K15108	SLC25A19, DNC, TPC1; solute carrier family 25 (mitochondrial thiamine pyrophosphate transporter), member 19
NFX-FRZ_g3291.t1	K13806	DAGL; sn1-specific diacylglycerol lipase [EC:3.1.1.116]
NFX-FRZ_g3292.t1	K01918	panC; pantoate--beta-alanine ligase [EC:6.3.2.1]
NFX-FRZ_g3293.t1	K22390	ACP7; acid phosphatase type 7
NFX-FRZ_g3294.t1	K05956	RABGGTB; geranylgeranyl transferase type-2 subunit beta [EC:2.5.1.60]
NFX-FRZ_g3295.t1	K09142	SPOUT1; methyltransferase [EC:2.1.1.-]
NFX-FRZ_g3299.t1	K14696	SLC30A9, ZNT9; solute carrier family 30 (zinc transporter), member 9
NFX-FRZ_g3303.t1	K22745	AIFM2; apoptosis-inducing factor 2
NFX-FRZ_g3305.t1	K03256	TRM6, GCD10; tRNA (adenine58-N1)-methyltransferase non-catalytic subunit
NFX-FRZ_g3307.t1	K01409	OSGEP, KAE1, QRI7; N6-L-threonylcarbamoyladenine synthase [EC:2.3.1.234]
NFX-FRZ_g3309.t1	K02218	CSNK1, CKI; casein kinase 1 [EC:2.7.11.1]
NFX-FRZ_g3310.t1	K06185	ABCF2; ATP-binding cassette, subfamily F, member 2
NFX-FRZ_g3311.t1	K06185	ABCF2; ATP-binding cassette, subfamily F, member 2
NFX-FRZ_g3313.t1	K15356	GONST1_2, VRG4; GDP-mannose transporter
NFX-FRZ_g3317.t1	K00472	P4HA; prolyl 4-hydroxylase [EC:1.14.11.2]
NFX-FRZ_g3319.t1	K21797	SAC1, SACM1L; phosphatidylinositol 4-phosphatase [EC:3.1.3.-]
NFX-FRZ_g3320.t1	K02961	RP-S17, MRPS17, rpsQ; small subunit ribosomal protein S17
NFX-FRZ_g3321.t1	K11824	AP2A; AP-2 complex subunit alpha
NFX-FRZ_g3324.t1	K01456	E3.5.1.52, NGLY1, PNG1; peptide-N4-(N-acetyl-beta-glucosaminyl)asparagine amidase [EC:3.5.1.52]
NFX-FRZ_g3327.t1	K00901	dgkA, DGK; diacylglycerol kinase (ATP) [EC:2.7.1.107]
NFX-FRZ_g3329.t1	K22949	RIBF; FAD synthetase [EC:2.7.7.2]
NFX-FRZ_g3330.t1	K24815	HEATR6; HEAT repeat-containing protein 6
NFX-FRZ_g3331.t1	K06632	WEE1; wee1-like protein kinase [EC:2.7.11.1]
NFX-FRZ_g3332.t1	K02540	MCM2; DNA replication licensing factor MCM2 [EC:5.6.2.3]
NFX-FRZ_g3333.t1	K12177	COPS3, CSN3; COP9 signalosome complex subunit 3
NFX-FRZ_g3334.t1	K00766	trpD; anthranilate phosphoribosyltransferase [EC:2.4.2.18]
NFX-FRZ_g3342.t1	K04646	CLTC; clathrin heavy chain
NFX-FRZ_g3343.t1	K12616	EDC4; enhancer of mRNA-decapping protein 4
NFX-FRZ_g3345.t1	K00411	UQCRFS1, RIP1, petA; ubiquinol-cytochrome c reductase iron-sulfur subunit [EC:7.1.1.8]
NFX-FRZ_g3346.t1	K02327	POLD1; DNA polymerase delta subunit 1 [EC:2.7.7.7]
NFX-FRZ_g3352.t1	K01836	PGM3; phosphoacetylglucosamine mutase [EC:5.4.2.3]
NFX-FRZ_g3355.t1	K22721	CSG1, SUR1, CSH1; inositol phosphorylceramide mannosyltransferase catalytic subunit [EC:2.4.1.370]
NFX-FRZ_g3356.t1	K09566	PPIG; peptidyl-prolyl isomerase G (cyclophilin G) [EC:5.2.1.8]
NFX-FRZ_g3358.t1	K10751	CHAF1B; chromatin assembly factor 1 subunit B
NFX-FRZ_g3359.t1	K15779	PGM2; phosphoglucomutase / phosphopentomutase [EC:5.4.2.2 5.4.2.7]
NFX-FRZ_g3361.t1	K01540	ATP1B, CD298; sodium/potassium-transporting ATPase subunit beta
NFX-FRZ_g3362.t1	K15264	NSUN5, WBSCR20, RCM1; 25S rRNA (cytosine2278-C5)-methyltransferase [EC:2.1.1.311]
NFX-FRZ_g3364.t1	K24927	TTC4, CNS1; tetratricopeptide repeat protein 4
NFX-FRZ_g3366.t1	K15627	ASPSCR1, ASPL; tether containing UBX domain for GLUT4
NFX-FRZ_g3367.t1	K11426	SMYD; [histone H3]-lysine4/36 N-trimethyltransferase SMYD [EC:2.1.1.354 2.1.1.357]
NFX-FRZ_g3375.t1	K09549	PFDN2; prefoldin subunit 2
NFX-FRZ_g3376.t1	K01881	PARS, proS; prolyl-tRNA synthetase [EC:6.1.1.15]
NFX-FRZ_g3380.t1	K00615	E2.2.1.1, tktA, tktB; transketolase [EC:2.2.1.1]
NFX-FRZ_g3383.t1	K22611	SART3, TIP110; squamous cell carcinoma antigen recognized by T-cells 3
NFX-FRZ_g3387.t1	K18647	ANP32B; acidic leucine-rich nuclear phosphoprotein 32 family member B
NFX-FRZ_g3390.t1	K00222	TM7SF2, ERG24; Delta14-sterol reductase [EC:1.3.1.70]
NFX-FRZ_g3391.t1	K18550	ISN1; IMP and pyridine-specific 5'-nucleotidase [EC:3.1.3.99 3.1.3.-]
NFX-FRZ_g3397.t1	K10758	QSOX; thiol oxidase [EC:1.8.3.2]
NFX-FRZ_g3398.t1	K02335	polA; DNA polymerase I [EC:2.7.7.7]
NFX-FRZ_g3399.t1	K10396	KIF5; kinesin family member 5
NFX-FRZ_g3401.t1	K18160	NDUFAF2; NADH dehydrogenase [ubiquinone] 1 alpha subcomplex assembly factor 2
NFX-FRZ_g3402.t1	K12825	SF3A1, SAP114; splicing factor 3A subunit 1
NFX-FRZ_g3407.t1	K06692	PSMD5; 26S proteasome non-ATPase regulatory subunit 5
NFX-FRZ_g3410.t1	K03943	NDUFV2; NADH dehydrogenase (ubiquinone) flavoprotein 2 [EC:7.1.1.2]
NFX-FRZ_g3412.t1	K18693	DPP1, DPPL, PLPP4_5; diacylglycerol diphosphate phosphatase / phosphatidate phosphatase [EC:3.6.1.75 3.1.3.4]
NFX-FRZ_g3414.t1	K17913	CCD8; carlactone synthase / all-trans-10'-apo-beta-carotenal 13,14-cleaving dioxygenase [EC:1.13.11.69 1.13.11.70]
NFX-FRZ_g3419.t1	K00464	diox1; all-trans-8'-apo-beta-carotenal 15,15'-oxygenase [EC:1.13.11.75]
NFX-FRZ_g3422.t1	K13525	VCP, CDC48; transitional endoplasmic reticulum ATPase
NFX-FRZ_g3426.t1	K24205	TMBIM, LFG; protein lifeguard
NFX-FRZ_g3427.t1	K24935	TTC27; tetratricopeptide repeat protein 27
NFX-FRZ_g3430.t1	K01012	bioB; biotin synthase [EC:2.8.1.6]
NFX-FRZ_g3431.t1	K03150	thiH; 2-iminoacetate synthase [EC:4.1.99.19]
NFX-FRZ_g3432.t1	K03150	thiH; 2-iminoacetate synthase [EC:4.1.99.19]
NFX-FRZ_g3434.t1	K07393	ECM4, yqjG; glutathionyl-hydroquinone reductase [EC:1.8.5.7]
NFX-FRZ_g3436.t1	K10742	DNA2; DNA replication ATP-dependent helicase/nuclease Dna2 [EC:5.6.2.3 3.1.-.-]
NFX-FRZ_g3437.t1	K02959	RP-S16, MRPS16, rpsP; small subunit ribosomal protein S16
NFX-FRZ_g3440.t1	K14684	SLC25A23S; solute carrier family 25 (mitochondrial phosphate transporter), member 23/24/25/41
NFX-FRZ_g3441.t1	K24763	RMC1; regulator of MON1-CCZ1 complex
NFX-FRZ_g3443.t1	K20783	RRA; arabinosyltransferase [EC:2.4.2.-]
NFX-FRZ_g3445.t1	K00891	aroK, aroL; shikimate kinase [EC:2.7.1.71]
NFX-FRZ_g3447.t1	K03934	NDUFS1; NADH dehydrogenase (ubiquinone) Fe-S protein 1 [EC:7.1.1.2]
NFX-FRZ_g3454.t1	K16240	SPA1; protein suppressor of PHYA-105 1
NFX-FRZ_g3455.t1	K14288	XPOT; exportin-T
NFX-FRZ_g3457.t1	K19355	MAN; mannan endo-1,4-beta-mannosidase [EC:3.2.1.78]
NFX-FRZ_g3460.t1	K14011	UBXN6, UBXD1; UBX domain-containing protein 6
NFX-FRZ_g3462.t1	K00323	NNT; H+-translocating NAD(P) transhydrogenase [EC:1.6.1.2 7.1.1.1]
NFX-FRZ_g3465.t1	K05290	PIGK; GPI-anchor transamidase subunit K
NFX-FRZ_g3467.t1	K09285	OVM, ANT; AP2-like factor, ANT lineage
NFX-FRZ_g3470.t1	K20784	XEG113; arabinosyltransferase [EC:2.4.2.-]
NFX-FRZ_g3471.t1	K20784	XEG113; arabinosyltransferase [EC:2.4.2.-]
NFX-FRZ_g3472.t1	K01431	UPB1, pydC; beta-ureidopropionase [EC:3.5.1.6]
NFX-FRZ_g3473.t1	K09511	DNAJB5; DnaJ homolog subfamily B member 5
NFX-FRZ_g3474.t1	K13345	PEX12, PAF3; peroxin-12
NFX-FRZ_g3478.t1	K00939	adk, AK; adenylate kinase [EC:2.7.4.3]
NFX-FRZ_g3480.t1	K13832	aroDE, DHQ-SDH; 3-dehydroquinate dehydratase / shikimate dehydrogenase [EC:4.2.1.10 1.1.1.25]
NFX-FRZ_g3482.t1	K08193	SLC17A; MFS transporter, ACS family, solute carrier family 17 (sodium-dependent inorganic phosphate cotransporter), other
NFX-FRZ_g3495.t1	K06443	lcyB, crtL1, crtY; lycopene beta-cyclase [EC:5.5.1.19]
NFX-FRZ_g3500.t1	K10683	BARD1; BRCA1-associated RING domain protein 1
NFX-FRZ_g3503.t1	K12259	SMOX, PAO5; spermine oxidase [EC:1.5.3.16 1.5.3.-]
NFX-FRZ_g3504.t1	K14172	LHCB7; light-harvesting complex II chlorophyll a/b binding protein 7
NFX-FRZ_g3506.t1	K21596	CAMTA; calmodulin-binding transcription activator
NFX-FRZ_g3507.t1	K14674	TGL4; TAG lipase / steryl ester hydrolase / phospholipase A2 / LPA acyltransferase [EC:3.1.1.3 3.1.1.13 3.1.1.4 2.3.1.51]
NFX-FRZ_g3510.t1	K07359	CAMKK2; calcium/calmodulin-dependent protein kinase kinase 2 [EC:2.7.11.17]
NFX-FRZ_g3511.t1	K12450	RHM; UDP-glucose 4,6-dehydratase [EC:4.2.1.76]
NFX-FRZ_g3512.t1	K12823	DDX5, DBP2; ATP-dependent RNA helicase DDX5/DBP2 [EC:3.6.4.13]
NFX-FRZ_g3517.t1	K05681	ABCG2, CD338; ATP-binding cassette, subfamily G (WHITE), member 2
NFX-FRZ_g3519.t1	K02899	RP-L27, MRPL27, rpmA; large subunit ribosomal protein L27
NFX-FRZ_g3522.t1	K11654	SMARCA5, SNF2H, ISWI; SWI/SNF-related matrix-associated actin-dependent regulator of chromatin subfamily A member 5 [EC:5.6.2.-]
NFX-FRZ_g3523.t1	K15112	SLC25A27, UCP4; solute carrier family 25 (mitochondrial uncoupling protein), member 27
NFX-FRZ_g3536.t1	K00558	DNMT1, dcm; DNA (cytosine-5)-methyltransferase 1 [EC:2.1.1.37]
NFX-FRZ_g3538.t1	K00557	trmA; tRNA (uracil-5-)-methyltransferase [EC:2.1.1.35]
NFX-FRZ_g3543.t1	K18587	COQ9; ubiquinone biosynthesis protein COQ9
NFX-FRZ_g3544.t1	K13288	orn, REX2, REXO2; oligoribonuclease [EC:3.1.-.-]
NFX-FRZ_g3548.t1	K20471	COPD, ARCN1, RET2; coatomer subunit delta
NFX-FRZ_g3551.t1	K02303	cobA; uroporphyrin-III C-methyltransferase [EC:2.1.1.107]
NFX-FRZ_g3552.t1	K03500	rsmB, sun; 16S rRNA (cytosine967-C5)-methyltransferase [EC:2.1.1.176]
NFX-FRZ_g3553.t1	K09595	HM13; minor histocompatibility antigen H13 [EC:3.4.23.-]
NFX-FRZ_g3555.t1	K12878	THOC1; THO complex subunit 1
NFX-FRZ_g3557.t1	K01807	rpiA; ribose 5-phosphate isomerase A [EC:5.3.1.6]
NFX-FRZ_g3560.t1	K15744	Z-ISO; zeta-carotene isomerase [EC:5.2.1.12]
NFX-FRZ_g3563.t1	K09835	crtISO, crtH; prolycopene isomerase [EC:5.2.1.13]
NFX-FRZ_g3565.t1	K01534	zntA; Zn2+/Cd2+-exporting ATPase [EC:7.2.2.12 7.2.2.21]
NFX-FRZ_g3567.t1	K02930	RP-L4e, RPL4; large subunit ribosomal protein L4e
NFX-FRZ_g3569.t1	K02639	petF; ferredoxin
NFX-FRZ_g3571.t1	K14347	SLC10A7, P7; solute carrier family 10 (sodium/bile acid cotransporter), member 7
NFX-FRZ_g3576.t1	K06207	typA, bipA; GTP-binding protein
NFX-FRZ_g3582.t1	K03781	katE, CAT, catB, srpA; catalase [EC:1.11.1.6]
NFX-FRZ_g3583.t1	K03439	trmB, METTL1, TRM8; tRNA (guanine-N7-)-methyltransferase [EC:2.1.1.33]
NFX-FRZ_g3584.t1	K24729	CFAP57, WDR65; cilia- and flagella-associated protein 57
NFX-FRZ_g3588.t1	K15720	N4BP2; NEDD4-binding protein 2 [EC:3.-.-.-]
NFX-FRZ_g3590.t1	K01081	E3.1.3.5; 5'-nucleotidase [EC:3.1.3.5]
NFX-FRZ_g3595.t1	K01535	PMA1, PMA2; H+-transporting ATPase [EC:7.1.2.1]
NFX-FRZ_g3599.t1	K13238	ECI1, DCI; Delta3-Delta2-enoyl-CoA isomerase [EC:5.3.3.8]
NFX-FRZ_g3600.t1	K11699	RDR, RDRP; RNA-dependent RNA polymerase [EC:2.7.7.48]
NFX-FRZ_g3601.t1	K11699	RDR, RDRP; RNA-dependent RNA polymerase [EC:2.7.7.48]
NFX-FRZ_g3603.t1	K09458	fabF, OXSM, CEM1; 3-oxoacyl-[acyl-carrier-protein] synthase II [EC:2.3.1.179]
NFX-FRZ_g3606.t1	K15442	TAD3, ADAT3; tRNA-specific adenosine deaminase 3
NFX-FRZ_g3607.t1	K15440	TAD1, ADAT1; tRNA-specific adenosine deaminase 1 [EC:3.5.4.34]
NFX-FRZ_g3609.t1	K10573	UBE2A, UBC2, RAD6A; ubiquitin-conjugating enzyme E2 A [EC:2.3.2.23]
NFX-FRZ_g3610.t1	K00648	fabH; 3-oxoacyl-[acyl-carrier-protein] synthase III [EC:2.3.1.180]
NFX-FRZ_g3611.t1	K03113	EIF1, SUI1; translation initiation factor 1
NFX-FRZ_g3612.t1	K17302	COPB2, SEC27; coatomer subunit beta'
NFX-FRZ_g3617.t1	K11279	NAP1L1, NRP; nucleosome assembly protein 1-like 1
NFX-FRZ_g3618.t1	K03671	trxA; thioredoxin 1
NFX-FRZ_g3621.t1	K14640	SLC20A, PIT; solute carrier family 20 (sodium-dependent phosphate transporter)
NFX-FRZ_g3622.t1	K19269	PGP, PGLP; phosphoglycolate phosphatase [EC:3.1.3.18 3.1.3.48]
NFX-FRZ_g3623.t1	K23878	AAGAB; alpha- and gamma-adaptin-binding protein p34
NFX-FRZ_g3627.t1	K14571	RIX7, NVL; ribosome biogenesis ATPase
NFX-FRZ_g3637.t1	K08998	K08998; uncharacterized protein
NFX-FRZ_g3638.t1	K02906	RP-L3, MRPL3, rplC; large subunit ribosomal protein L3
NFX-FRZ_g3639.t1	K00276	AOC3, AOC2, tynA; primary-amine oxidase [EC:1.4.3.21]
NFX-FRZ_g3643.t1	K08360	CYB561; transmembrane ascorbate-dependent reductase [EC:7.2.1.3]
NFX-FRZ_g3644.t1	K02731	PSMA7; 20S proteasome subunit alpha 4 [EC:3.4.25.1]
NFX-FRZ_g3645.t1	K18999	CPL3_4; RNA polymerase II C-terminal domain phosphatase-like 3/4 [EC:3.1.3.16]
NFX-FRZ_g3647.t1	K15720	N4BP2; NEDD4-binding protein 2 [EC:3.-.-.-]
NFX-FRZ_g3649.t1	K02946	RP-S10, MRPS10, rpsJ; small subunit ribosomal protein S10
NFX-FRZ_g3650.t1	K14537	NUG2, GNL2; nuclear GTP-binding protein
NFX-FRZ_g3651.t1	K25202	IPO13, RANBP13; importin-13
NFX-FRZ_g3653.t1	K17301	COPB1, SEC26; coatomer subunit beta
NFX-FRZ_g3655.t1	K12837	U2AF2; splicing factor U2AF 65 kDa subunit
NFX-FRZ_g3656.t1	K03595	era, ERAL1; GTPase
NFX-FRZ_g3658.t1	K03768	PPIB, ppiB; peptidyl-prolyl cis-trans isomerase B (cyclophilin B) [EC:5.2.1.8]
NFX-FRZ_g3659.t1	K03768	PPIB, ppiB; peptidyl-prolyl cis-trans isomerase B (cyclophilin B) [EC:5.2.1.8]
NFX-FRZ_g3664.t1	K03013	RPABC1, RPB5, POLR2E; DNA-directed RNA polymerases I, II, and III subunit RPABC1
NFX-FRZ_g3666.t1	K19355	MAN; mannan endo-1,4-beta-mannosidase [EC:3.2.1.78]
NFX-FRZ_g3667.t1	K03242	EIF2S3; translation initiation factor 2 subunit 3
NFX-FRZ_g3672.t1	K11426	SMYD; [histone H3]-lysine4/36 N-trimethyltransferase SMYD [EC:2.1.1.354 2.1.1.357]
NFX-FRZ_g3673.t1	K00235	SDHB, SDH2; succinate dehydrogenase (ubiquinone) iron-sulfur subunit [EC:1.3.5.1]
NFX-FRZ_g3674.t1	K11251	H2A; histone H2A
NFX-FRZ_g3675.t1	K11252	H2B; histone H2B
NFX-FRZ_g3676.t1	K00666	K00666; fatty-acyl-CoA synthase [EC:6.2.1.-]
NFX-FRZ_g3682.t1	K17550	PPP1R7, SDS22; protein phosphatase 1 regulatory subunit 7
NFX-FRZ_g3683.t1	K09838	ZEP, ABA1; zeaxanthin epoxidase [EC:1.14.15.21]
NFX-FRZ_g3685.t1	K20296	ANG2, VPS51; vacuolar protein sorting-associated protein 51
NFX-FRZ_g3687.t1	K13208	ELAVL2_3_4; ELAV like protein 2/3/4
NFX-FRZ_g3688.t1	K04851	CACNA1D, CAV1.3; voltage-dependent calcium channel L type alpha-1D
NFX-FRZ_g3689.t1	K16578	CLASP1_2; CLIP-associating protein 1/2
NFX-FRZ_g3690.t1	K14497	PP2C; protein phosphatase 2C [EC:3.1.3.16]
NFX-FRZ_g3702.t1	K00294	E1.2.1.88; 1-pyrroline-5-carboxylate dehydrogenase [EC:1.2.1.88]
NFX-FRZ_g3706.t1	K08841	TESK1; testis-specific kinase 1 [EC:2.7.12.1]
NFX-FRZ_g3709.t1	K18171	CMC1; COX assembly mitochondrial protein 1
NFX-FRZ_g3710.t1	K09539	DNAJC19; DnaJ homolog subfamily C member 19
NFX-FRZ_g3712.t1	K01893	NARS, asnS; asparaginyl-tRNA synthetase [EC:6.1.1.22]
NFX-FRZ_g3715.t1	K01893	NARS, asnS; asparaginyl-tRNA synthetase [EC:6.1.1.22]
NFX-FRZ_g3719.t1	K10877	RAD54B; DNA repair and recombination protein RAD54B [EC:5.6.2.-]
NFX-FRZ_g3720.t1	K22450	SNAT; aralkylamine N-acetyltransferase [EC:2.3.1.87]
NFX-FRZ_g3725.t1	K17777	TIM9; mitochondrial import inner membrane translocase subunit TIM9
NFX-FRZ_g3726.t1	K03405	chlI, bchI; magnesium chelatase subunit I [EC:6.6.1.1]
NFX-FRZ_g3727.t1	K20224	IPO9, RANBP9; importin-9
NFX-FRZ_g3729.t1	K03845	ALG3; alpha-1,3-mannosyltransferase [EC:2.4.1.258]
NFX-FRZ_g3732.t1	K14861	URB1; nucleolar pre-ribosomal-associated protein 1
NFX-FRZ_g3733.t1	K09955	K09955; uncharacterized protein
NFX-FRZ_g3739.t1	K22988	TPRA1, GPR175; transmembrane protein adipocyte-associated 1
NFX-FRZ_g3747.t1	K03671	trxA; thioredoxin 1
NFX-FRZ_g3752.t1	K20293	COG6, COD2; conserved oligomeric Golgi complex subunit 6
NFX-FRZ_g3753.t1	K15109	SLC25A20_29, CACT, CACL, CRC1; solute carrier family 25 (mitochondrial carnitine/acylcarnitine transporter), member 20/29
NFX-FRZ_g3755.t1	K01410	MIPEP; mitochondrial intermediate peptidase [EC:3.4.24.59]
NFX-FRZ_g3765.t1	K00514	ZDS, crtQ; zeta-carotene desaturase [EC:1.3.5.6]
NFX-FRZ_g3766.t1	K16302	CNNM; metal transporter CNNM
NFX-FRZ_g3768.t1	K15507	MRM1, PET56; 21S rRNA (GM2251-2'-O)-methyltransferase [EC:2.1.1.-]
NFX-FRZ_g3771.t1	K13335	PEX16; peroxin-16
NFX-FRZ_g3773.t1	K14407	CSTF2, RNA15; cleavage stimulation factor subunit 2
NFX-FRZ_g3774.t1	K22069	LYRM4; LYR motif-containing protein 4
NFX-FRZ_g3776.t1	K24485	FNDC3; fibronectin type III domain-containing protein 3
NFX-FRZ_g3778.t1	K12393	AP1M; AP-1 complex subunit mu
NFX-FRZ_g3779.t1	K25639	SUPT16H, SPT16; FACT complex subunit SPT16
NFX-FRZ_g3783.t1	K16812	TPX2; targeting protein for Xklp2
NFX-FRZ_g3784.t1	K25900	RD21; cysteine proteinase RD21 [EC:3.4.22.-]
NFX-FRZ_g3789.t1	K18635	SPR1; protein SPIRAL1 and related proteins
NFX-FRZ_g3790.t1	K00026	MDH2; malate dehydrogenase [EC:1.1.1.37]
NFX-FRZ_g3792.t1	K00621	GNPNAT1, GNA1; glucosamine-phosphate N-acetyltransferase [EC:2.3.1.4]
NFX-FRZ_g3793.t1	K09775	K09775; uncharacterized protein
NFX-FRZ_g3794.t1	K03109	SRP9; signal recognition particle subunit SRP9
NFX-FRZ_g3797.t1	K10755	RFC2_4; replication factor C subunit 2/4
NFX-FRZ_g3798.t1	K03873	ELOB, TCEB2; elongin-B
NFX-FRZ_g3799.t1	K08517	SEC22; vesicle transport protein SEC22
NFX-FRZ_g3801.t1	K07305	msrB; peptide-methionine (R)-S-oxide reductase [EC:1.8.4.12]
NFX-FRZ_g3802.t1	K03321	TC.SULP; sulfate permease, SulP family
NFX-FRZ_g3807.t1	K10408	DNAH; dynein axonemal heavy chain
NFX-FRZ_g3810.t1	K20131	RABGEF1; Rab5 GDP/GTP exchange factor
NFX-FRZ_g3816.t1	K11805	DCAF7, HAN11; DDB1- and CUL4-associated factor 7
NFX-FRZ_g3821.t1	K01652	E2.2.1.6L, ilvB, ilvG, ilvI; acetolactate synthase I/II/III large subunit [EC:2.2.1.6]
NFX-FRZ_g3824.t1	K06911	PIR; quercetin 2,3-dioxygenase [EC:1.13.11.24]
NFX-FRZ_g3828.t1	K12843	PRPF3, PRP3; U4/U6 small nuclear ribonucleoprotein PRP3
NFX-FRZ_g3832.t1	K07001	K07001; NTE family protein
NFX-FRZ_g3833.t1	K02030	ABC.PA.S; polar amino acid transport system substrate-binding protein
NFX-FRZ_g3835.t1	K23741	MAN1B, MNS3; endoplasmic reticulum Man9GlcNAc2 1,2-alpha-mannosidase [EC:3.2.1.209]
NFX-FRZ_g3836.t1	K02916	RP-L35, MRPL35, rpmI; large subunit ribosomal protein L35
NFX-FRZ_g3837.t1	K09494	CCT2; T-complex protein 1 subunit beta
NFX-FRZ_g3838.t1	K09518	DNAJB12; DnaJ homolog subfamily B member 12
NFX-FRZ_g3843.t1	K10283	FBXL17; F-box and leucine-rich repeat protein 17
NFX-FRZ_g3844.t1	K02047	cysW; sulfate/thiosulfate transport system permease protein
NFX-FRZ_g3845.t1	K07561	DPH1, dph2; 2-(3-amino-3-carboxypropyl)histidine synthase [EC:2.5.1.108]
NFX-FRZ_g3848.t1	K23359	biuH; biuret amidohydrolase [EC:3.5.1.84]
NFX-FRZ_g3849.t1	K14810	DDX56, DBP9; ATP-dependent RNA helicase DDX56/DBP9 [EC:3.6.4.13]
NFX-FRZ_g3850.t1	K05371	pcyA; phycocyanobilin:ferredoxin oxidoreductase [EC:1.3.7.5]
NFX-FRZ_g3851.t1	K01426	E3.5.1.4, amiE; amidase [EC:3.5.1.4]
NFX-FRZ_g3852.t1	K06901	pbuG, azgA, ghxP, ghxQ, adeQ; adenine/guanine/hypoxanthine permease
NFX-FRZ_g3858.t1	K24917	AAP; amino acid permease
NFX-FRZ_g3861.t1	K00281	GLDC, gcvP; glycine dehydrogenase [EC:1.4.4.2]
NFX-FRZ_g3866.t1	K22068	ISCU; iron-sulfur cluster assembly enzyme ISCU, mitochondrial
NFX-FRZ_g3870.t1	K03924	moxR; MoxR-like ATPase [EC:3.6.3.-]
NFX-FRZ_g3871.t1	K13412	CPK; calcium-dependent protein kinase [EC:2.7.11.1]
NFX-FRZ_g3873.t1	K17893	AOX1, AOX2; ubiquinol oxidase [EC:1.10.3.11]
NFX-FRZ_g3875.t1	K14311	NUP188; nuclear pore complex protein Nup188
NFX-FRZ_g3879.t1	K00465	CCD1; carotenoid 9,10(9',10')-cleavage dioxygenase 1 [EC:1.13.11.-]
NFX-FRZ_g3880.t1	K06898	larB; pyridinium-3,5-biscarboxylic acid mononucleotide synthase [EC:2.5.1.143]
NFX-FRZ_g3881.t1	K06184	ABCF1; ATP-binding cassette, subfamily F, member 1
NFX-FRZ_g3888.t1	K03495	gidA, mnmG, MTO1; tRNA uridine 5-carboxymethylaminomethyl modification enzyme
NFX-FRZ_g3889.t1	K03495	gidA, mnmG, MTO1; tRNA uridine 5-carboxymethylaminomethyl modification enzyme
NFX-FRZ_g3896.t1	K22913	FIG4; phosphatidylinositol 3,5-bisphosphate 5-phosphatase [EC:3.1.3.-]
NFX-FRZ_g3898.t1	K18183	COX19; cytochrome c oxidase assembly protein subunit 19
NFX-FRZ_g3899.t1	K12483	EHD1; EH domain-containing protein 1
NFX-FRZ_g3905.t1	K01489	cdd, CDA; cytidine deaminase [EC:3.5.4.5]
NFX-FRZ_g3906.t1	K10572	IPPK; inositol-pentakisphosphate 2-kinase [EC:2.7.1.158]
NFX-FRZ_g3914.t1	K11262	ACACA; acetyl-CoA carboxylase / biotin carboxylase 1 [EC:6.4.1.2 6.3.4.14 2.1.3.15]
NFX-FRZ_g3917.t1	K15103	UCP2_3, SLC25A8_9; solute carrier family 25 (mitochondrial uncoupling protein), member 8/9
NFX-FRZ_g3918.t1	K00811	ASP5; aspartate aminotransferase, chloroplastic [EC:2.6.1.1]
NFX-FRZ_g3919.t1	K01875	SARS, serS; seryl-tRNA synthetase [EC:6.1.1.11]
NFX-FRZ_g3921.t1	K17925	SNX13; sorting nexin-13
NFX-FRZ_g3927.t1	K10606	FANCL, PHF9; E3 ubiquitin-protein ligase FANCL [EC:2.3.2.27]
NFX-FRZ_g3930.t1	K00472	P4HA; prolyl 4-hydroxylase [EC:1.14.11.2]
NFX-FRZ_g3931.t1	K03707	tenA; thiaminase (transcriptional activator TenA) [EC:3.5.99.2]
NFX-FRZ_g3934.t1	K02068	STAR1, fetA; UDP-glucose/iron transport system ATP-binding protein
NFX-FRZ_g3935.t1	K02069	STAR2, fetB; UDP-glucose/iron transport system permease protein
NFX-FRZ_g3936.t1	K05681	ABCG2, CD338; ATP-binding cassette, subfamily G (WHITE), member 2
NFX-FRZ_g3940.t1	K10837	PSTK; O-phosphoseryl-tRNA(Sec) kinase [EC:2.7.1.164]
NFX-FRZ_g3942.t1	K21552	HOL; methyl halide transferase [EC:2.1.1.165]
NFX-FRZ_g3943.t1	K20473	NBAS; neuroblastoma-amplified sequence
NFX-FRZ_g3944.t1	K02209	MCM5, CDC46; DNA replication licensing factor MCM5 [EC:5.6.2.3]
NFX-FRZ_g3947.t1	K05925	METTL3; mRNA m6A methyltransferase catalytic subunit [EC:2.1.1.348]
NFX-FRZ_g3955.t1	K00809	DHPS, dys; deoxyhypusine synthase [EC:2.5.1.46]
NFX-FRZ_g3958.t1	K01674	cah; carbonic anhydrase [EC:4.2.1.1]
NFX-FRZ_g3960.t1	K15463	RIT1; tRNA A64-2'-O-ribosylphosphate transferase [EC:2.4.2.-]
NFX-FRZ_g3961.t1	K03885	ndh; NADH:quinone reductase (non-electrogenic) [EC:1.6.5.9]
NFX-FRZ_g3962.t1	K20307	TRAPPC10, TRS130; trafficking protein particle complex subunit 10
NFX-FRZ_g3963.t1	K00873	PK, pyk; pyruvate kinase [EC:2.7.1.40]
NFX-FRZ_g3964.t1	K00658	DLST, sucB; 2-oxoglutarate dehydrogenase E2 component (dihydrolipoamide succinyltransferase) [EC:2.3.1.61]
NFX-FRZ_g3965.t1	K06027	NSF, SEC18; vesicle-fusing ATPase [EC:3.6.4.6]
NFX-FRZ_g3966.t1	K14778	DDX49, DBP8; ATP-dependent RNA helicase DDX49/DBP8 [EC:3.6.4.13]
NFX-FRZ_g3967.t1	K01214	ISA, treX; isoamylase [EC:3.2.1.68]
NFX-FRZ_g3970.t1	K11855	USP36_42; ubiquitin carboxyl-terminal hydrolase 36/42 [EC:3.4.19.12]
NFX-FRZ_g3973.t1	K02639	petF; ferredoxin
NFX-FRZ_g3979.t1	K13606	NOL, NYC1; chlorophyll(ide) b reductase [EC:1.1.1.294]
NFX-FRZ_g3983.t1	K00851	idnK, gntK; gluconokinase [EC:2.7.1.12]
NFX-FRZ_g3986.t1	K19033	PSRP4, RPS31; 30S ribosomal protein S31
NFX-FRZ_g3989.t1	K08994	yneE, BEST; ion channel-forming bestrophin family protein
NFX-FRZ_g3991.t1	K15202	GTF3C5, TFC1; general transcription factor 3C polypeptide 5 (transcription factor C subunit 1)
NFX-FRZ_g4000.t1	K00979	kdsB; 3-deoxy-manno-octulosonate cytidylyltransferase (CMP-KDO synthetase) [EC:2.7.7.38]
NFX-FRZ_g4002.t1	K08906	petJ; cytochrome c6
NFX-FRZ_g4003.t1	K10283	FBXL17; F-box and leucine-rich repeat protein 17
NFX-FRZ_g4005.t1	K18010	HCAR; 7-hydroxymethyl chlorophyll a reductase [EC:1.17.7.2]
NFX-FRZ_g4007.t1	K01560	E3.8.1.2; 2-haloacid dehalogenase [EC:3.8.1.2]
NFX-FRZ_g4009.t1	K07735	algH; putative transcriptional regulator
NFX-FRZ_g4019.t1	K12622	LSM3; U6 snRNA-associated Sm-like protein LSm3
NFX-FRZ_g4020.t1	K19269	PGP, PGLP; phosphoglycolate phosphatase [EC:3.1.3.18 3.1.3.48]
NFX-FRZ_g4026.t1	K06130	LYPLA2; lysophospholipase II [EC:3.1.1.5]
NFX-FRZ_g4028.t1	K02146	ATPeV0D, ATP6D; V-type H+-transporting ATPase subunit d
NFX-FRZ_g4029.t1	K02638	petE; plastocyanin
NFX-FRZ_g4030.t1	K24926	TTC1; tetratricopeptide repeat protein 1
NFX-FRZ_g4032.t1	K01725	cynS; cyanate lyase [EC:4.2.1.104]
NFX-FRZ_g4041.t1	K15272	SLC35A1_2_3; solute carrier family 35 (UDP-sugar transporter), member A1/2/3
NFX-FRZ_g4044.t1	K15877	CYP55; fungal nitric oxide reductase [EC:1.7.1.14]
NFX-FRZ_g4045.t1	K15877	CYP55; fungal nitric oxide reductase [EC:1.7.1.14]
NFX-FRZ_g4047.t1	K14846	RPF1; ribosome production factor 1
NFX-FRZ_g4048.t1	K01244	MTN; 5'-methylthioadenosine nucleosidase [EC:3.2.2.16]
NFX-FRZ_g4055.t1	K19355	MAN; mannan endo-1,4-beta-mannosidase [EC:3.2.1.78]
NFX-FRZ_g4056.t1	K07374	TUBA; tubulin alpha
NFX-FRZ_g4060.t1	K22757	QCT, qpcT; glutaminyl-peptide cyclotransferase [EC:2.3.2.5]
NFX-FRZ_g4063.t1	K07034	K07034; uncharacterized protein
NFX-FRZ_g4064.t1	K07034	K07034; uncharacterized protein
NFX-FRZ_g4067.t1	K01061	E3.1.1.45; carboxymethylenebutenolidase [EC:3.1.1.45]
NFX-FRZ_g4068.t1	K12351	SMPD2; sphingomyelin phosphodiesterase 2 [EC:3.1.4.12]
NFX-FRZ_g4072.t1	K08994	yneE, BEST; ion channel-forming bestrophin family protein
NFX-FRZ_g4075.t1	K07034	K07034; uncharacterized protein
NFX-FRZ_g4078.t1	K20179	VPS11, PEP5; vacuolar protein sorting-associated protein 11
NFX-FRZ_g4087.t1	K11096	SNRPD2, SMD2; small nuclear ribonucleoprotein D2
NFX-FRZ_g4094.t1	K02639	petF; ferredoxin
NFX-FRZ_g4096.t1	K14376	PAP; poly(A) polymerase [EC:2.7.7.19]
NFX-FRZ_g4097.t1	K14510	CTR1; serine/threonine-protein kinase CTR1 [EC:2.7.11.1]
NFX-FRZ_g4098.t1	K09624	PRSS12; neurotrypsin [EC:3.4.21.-]
NFX-FRZ_g4108.t1	K09082	NEUROG2; neurogenin 2
NFX-FRZ_g4109.t1	K03062	PSMC1, RPT2; 26S proteasome regulatory subunit T2
NFX-FRZ_g4110.t1	K10899	RECQL; ATP-dependent DNA helicase Q1 [EC:5.6.2.4]
NFX-FRZ_g4112.t1	K05303	K05303; O-methyltransferase [EC:2.1.1.-]
NFX-FRZ_g4115.t1	K03125	TAF1; transcription initiation factor TFIID subunit 1 [EC:2.3.1.48 2.7.11.1]
NFX-FRZ_g4118.t1	K09659	DPM3; dolichol-phosphate mannosyltransferase subunit 3
NFX-FRZ_g4119.t1	K03671	trxA; thioredoxin 1
NFX-FRZ_g4120.t1	K22912	PYRP2; 5-amino-6-(5-phospho-D-ribitylamino)uracil phosphatase [EC:3.1.3.104]
NFX-FRZ_g4121.t1	K08472	MLO; mlo protein
NFX-FRZ_g4122.t1	K23951	DYM; dymeclin
NFX-FRZ_g4123.t1	K23951	DYM; dymeclin
NFX-FRZ_g4124.t1	K09624	PRSS12; neurotrypsin [EC:3.4.21.-]
NFX-FRZ_g4125.t1	K23677	SPNS; MFS transporter, Spinster family, sphingosine-1-phosphate transporter
NFX-FRZ_g4127.t1	K14165	K14165; atypical dual specificity phosphatase [EC:3.1.3.16 3.1.3.48]
NFX-FRZ_g4130.t1	K00228	CPOX, hemF; coproporphyrinogen III oxidase [EC:1.3.3.3]
NFX-FRZ_g4131.t1	K00703	glgA; starch synthase [EC:2.4.1.21]
NFX-FRZ_g4138.t1	K24940	CWF19L2; CWF19-like protein 2
NFX-FRZ_g4139.t1	K08151	tetA; MFS transporter, DHA1 family, tetracycline resistance protein
NFX-FRZ_g4141.t1	K14998	SURF1, SHY1; surfeit locus 1 family protein
NFX-FRZ_g4144.t1	K14415	RTCB, rtcB; tRNA-splicing ligase RtcB (3'-phosphate/5'-hydroxy nucleic acid ligase) [EC:6.5.1.8]
NFX-FRZ_g4146.t1	K14415	RTCB, rtcB; tRNA-splicing ligase RtcB (3'-phosphate/5'-hydroxy nucleic acid ligase) [EC:6.5.1.8]
NFX-FRZ_g4148.t1	K01673	cynT, can; carbonic anhydrase [EC:4.2.1.1]
NFX-FRZ_g4151.t1	K00133	asd; aspartate-semialdehyde dehydrogenase [EC:1.2.1.11]
NFX-FRZ_g4155.t1	K06067	HDAC1_2; histone deacetylase 1/2 [EC:3.5.1.98]
NFX-FRZ_g4161.t1	K14771	NOC4, UTP19; U3 small nucleolar RNA-associated protein 19
NFX-FRZ_g4166.t1	K13412	CPK; calcium-dependent protein kinase [EC:2.7.11.1]
NFX-FRZ_g4175.t1	K12876	RBM8A, Y14; RNA-binding protein 8A
NFX-FRZ_g4181.t1	K02949	RP-S11e, RPS11; small subunit ribosomal protein S11e
NFX-FRZ_g4185.t1	K00698	CHS1; chitin synthase [EC:2.4.1.16]
NFX-FRZ_g4188.t1	K03147	thiC; phosphomethylpyrimidine synthase [EC:4.1.99.17]
NFX-FRZ_g4192.t1	K21760	RIOX2, MINA; protein-L-histidine (3S)-3-hydroxylase / [histone H3]-trimethyl-L-lysine9 demethylase [EC:1.14.11.79 1.14.11.66]
NFX-FRZ_g4194.t1	K04799	FEN1, RAD2; flap endonuclease-1 [EC:3.1.-.-]
NFX-FRZ_g4198.t1	K23994	SLC9B1_2; solute carrier family 9B (sodium/hydrogen exchanger), member 1/2
NFX-FRZ_g4200.t1	K01950	E6.3.5.1, NADSYN1, QNS1, nadE; NAD+ synthase (glutamine-hydrolysing) [EC:6.3.5.1]
NFX-FRZ_g4201.t1	K14317	NUP214, CAN; nuclear pore complex protein Nup214
NFX-FRZ_g4202.t1	K21871	MPHOSPH8, MPP8; M-phase phosphoprotein 8
NFX-FRZ_g4203.t1	K00558	DNMT1, dcm; DNA (cytosine-5)-methyltransferase 1 [EC:2.1.1.37]
NFX-FRZ_g4204.t1	K10523	SPOP; speckle-type POZ protein
NFX-FRZ_g4208.t1	K05302	SETD6; N-lysine methyltransferase SETD6 [EC:2.1.1.-]
NFX-FRZ_g4209.t1	K00053	ilvC; ketol-acid reductoisomerase [EC:1.1.1.86]
NFX-FRZ_g4222.t1	K01648	ACLY; ATP citrate (pro-S)-lyase [EC:2.3.3.8]
NFX-FRZ_g4223.t1	K01648	ACLY; ATP citrate (pro-S)-lyase [EC:2.3.3.8]
NFX-FRZ_g4224.t1	K17981	MTFP1, MTP18; mitochondrial fission process protein 1
NFX-FRZ_g4229.t1	K06067	HDAC1_2; histone deacetylase 1/2 [EC:3.5.1.98]
NFX-FRZ_g4235.t1	K08957	CSNK1A; casein kinase 1, alpha [EC:2.7.11.1]
NFX-FRZ_g4237.t1	K06999	K06999; phospholipase/carboxylesterase
NFX-FRZ_g4238.t1	K10273	FBXL7; F-box and leucine-rich repeat protein 7
NFX-FRZ_g4245.t1	K23518	MACROD, ymdB; O-acetyl-ADP-ribose deacetylase [EC:3.1.1.106]
NFX-FRZ_g4246.t1	K06886	glbN; hemoglobin
NFX-FRZ_g4247.t1	K03327	TC.MATE, SLC47A, norM, mdtK, dinF; multidrug resistance protein, MATE family
NFX-FRZ_g4249.t1	K22866	TCTEX1D2; tctex1 domain-containing protein 2
NFX-FRZ_g4251.t1	K14760	AAE14; o-succinylbenzoate---CoA ligase [EC:6.2.1.26]
NFX-FRZ_g4256.t1	K14510	CTR1; serine/threonine-protein kinase CTR1 [EC:2.7.11.1]
NFX-FRZ_g4264.t1	K01303	APEH; acylaminoacyl-peptidase [EC:3.4.19.1]
NFX-FRZ_g4265.t1	K11860	OTUD7A_B; OTU domain-containing protein 7 [EC:3.4.19.12]
NFX-FRZ_g4268.t1	K15538	MANEA; glycoprotein endo-alpha-1,2-mannosidase [EC:3.2.1.130]
NFX-FRZ_g4269.t1	K03086	rpoD; RNA polymerase primary sigma factor
NFX-FRZ_g4275.t1	K09833	HPT, HGGT, ubiA; homogentisate phytyltransferase / homogentisate geranylgeranyltransferase [EC:2.5.1.115 2.5.1.116]
NFX-FRZ_g4277.t1	K19032	PSRP3; 30S ribosomal protein 3
NFX-FRZ_g4281.t1	K01765	ITPK4; inositol-1,3,4-trisphosphate 5/6-kinase [EC:2.7.1.159]
NFX-FRZ_g4282.t1	K04487	iscS, NFS1; cysteine desulfurase [EC:2.8.1.7]
NFX-FRZ_g4285.t1	K00868	pdxK, pdxY; pyridoxine kinase [EC:2.7.1.35]
NFX-FRZ_g4286.t1	K03320	amt, AMT, MEP; ammonium transporter, Amt family
NFX-FRZ_g4287.t1	K13993	HSP20; HSP20 family protein
NFX-FRZ_g4288.t1	K16771	CSPP1; centrosome and spindle pole-associated protein 1
NFX-FRZ_g4289.t1	K12486	SMAP; stromal membrane-associated protein
NFX-FRZ_g4291.t1	K12837	U2AF2; splicing factor U2AF 65 kDa subunit
NFX-FRZ_g4298.t1	K01853	CAS1; cycloartenol synthase [EC:5.4.99.8]
NFX-FRZ_g4300.t1	K07238	TC.ZIP, zupT, ZRT3, ZIP2; zinc transporter, ZIP family
NFX-FRZ_g4302.t1	K23002	RPAP3; RNA polymerase II-associated protein 3
NFX-FRZ_g4310.t1	K01493	comEB; dCMP deaminase [EC:3.5.4.12]
NFX-FRZ_g4312.t1	K09919	K09919; uncharacterized protein
NFX-FRZ_g4313.t1	K01866	YARS, tyrS; tyrosyl-tRNA synthetase [EC:6.1.1.1]
NFX-FRZ_g4317.t1	K05681	ABCG2, CD338; ATP-binding cassette, subfamily G (WHITE), member 2
NFX-FRZ_g4320.t1	K01633	folB; 7,8-dihydroneopterin aldolase/epimerase/oxygenase [EC:4.1.2.25 5.1.99.8 1.13.11.81]
NFX-FRZ_g4322.t1	K12855	PRPF6, PRP6; pre-mRNA-processing factor 6
NFX-FRZ_g4323.t1	K22218	TPST; protein-tyrosine sulfotransferase [EC:2.8.2.20]
NFX-FRZ_g4326.t1	K10842	MNAT1; CDK-activating kinase assembly factor MAT1
NFX-FRZ_g4328.t1	K08014	RAPGEF3, EPAC1; Rap guanine nucleotide exchange factor 3
NFX-FRZ_g4332.t1	K14857	SPB1, FTSJ3; AdoMet-dependent rRNA methyltransferase SPB1 [EC:2.1.1.-]
NFX-FRZ_g4335.t1	K01784	galE, GALE; UDP-glucose 4-epimerase [EC:5.1.3.2]
NFX-FRZ_g4336.t1	K00477	PHYH; phytanoyl-CoA hydroxylase [EC:1.14.11.18]
NFX-FRZ_g4337.t1	K22611	SART3, TIP110; squamous cell carcinoma antigen recognized by T-cells 3
NFX-FRZ_g4338.t1	K06628	CDC45; cell division control protein 45
NFX-FRZ_g4346.t1	K02884	RP-L19, MRPL19, rplS; large subunit ribosomal protein L19
NFX-FRZ_g4347.t1	K01679	E4.2.1.2B, fumC, FH; fumarate hydratase, class II [EC:4.2.1.2]
NFX-FRZ_g4348.t1	K13120	FAM32A; protein FAM32A
NFX-FRZ_g4349.t1	K02953	RP-S13e, RPS13; small subunit ribosomal protein S13e
NFX-FRZ_g4352.t1	K14735	HEPH; hephaestin [EC:1.16.3.1]
NFX-FRZ_g4354.t1	K11068	hlyIII; hemolysin III
NFX-FRZ_g4358.t1	K07889	RAB5C; Ras-related protein Rab-5C
NFX-FRZ_g4359.t1	K22804	SMC6; structural maintenance of chromosomes protein 6
NFX-FRZ_g4360.t1	K08838	STK24_25_MST4; serine/threonine-protein kinase 24/25/MST4 [EC:2.7.11.1]
NFX-FRZ_g4365.t1	K03253	EIF3B; translation initiation factor 3 subunit B
NFX-FRZ_g4369.t1	K19788	OLA1; obg-like ATPase 1
NFX-FRZ_g4370.t1	K08770	UBC; ubiquitin C
NFX-FRZ_g4376.t1	K23887	UAPA_C; uric acid-xanthine permease
NFX-FRZ_g4377.t1	K03282	mscL; large conductance mechanosensitive channel
NFX-FRZ_g4378.t1	K11338	RUVBL2, RVB2, INO80J; RuvB-like protein 2 [EC:5.6.2.3]
NFX-FRZ_g4380.t1	K20367	ERGIC3, ERV46; endoplasmic reticulum-Golgi intermediate compartment protein 3
NFX-FRZ_g4382.t1	K01285	PRCP; lysosomal Pro-X carboxypeptidase [EC:3.4.16.2]
NFX-FRZ_g4383.t1	K01354	ptrB; oligopeptidase B [EC:3.4.21.83]
NFX-FRZ_g4384.t1	K10737	MCM8; DNA helicase MCM8 [EC:5.6.2.4]
NFX-FRZ_g4385.t1	K03258	EIF4B; translation initiation factor 4B
NFX-FRZ_g4387.t1	K05931	CARM1, PRMT4; type I protein arginine methyltransferase [EC:2.1.1.319]
NFX-FRZ_g4394.t1	K20290	COG3, SEC34; conserved oligomeric Golgi complex subunit 3
NFX-FRZ_g4395.t1	K20290	COG3, SEC34; conserved oligomeric Golgi complex subunit 3
NFX-FRZ_g4398.t1	K15693	RNF26; E3 ubiquitin-protein ligase RNF26 [EC:2.3.2.27]
NFX-FRZ_g4401.t1	K21918	KCTD8_12_16; BTB/POZ domain-containing protein KCTD8/12/16
NFX-FRZ_g4402.t1	K09140	TSR3; pre-rRNA-processing protein TSR3
NFX-FRZ_g4404.t1	K01634	SGPL1, DPL1; sphinganine-1-phosphate aldolase [EC:4.1.2.27]
NFX-FRZ_g4405.t1	K11664	VPS72, TCFL1, YL1; vacuolar protein sorting-associated protein 72
NFX-FRZ_g4406.t1	K24770	DSE1, ALT2, EMB2757; protein decreased size exclusion limit 1
NFX-FRZ_g4412.t1	K01358	clpP, CLPP; ATP-dependent Clp protease, protease subunit [EC:3.4.21.92]
NFX-FRZ_g4413.t1	K02519	infB, MTIF2; translation initiation factor IF-2
NFX-FRZ_g4418.t1	K25780	KHDC4, BLOM7; kelch domain-containing protein 4
NFX-FRZ_g4419.t1	K14404	CPSF4, YTH1; cleavage and polyadenylation specificity factor subunit 4
NFX-FRZ_g4424.t1	K22848	DGAT2; diacylglycerol O-acyltransferase 2, plant [EC:2.3.1.20]
NFX-FRZ_g4427.t1	K03869	CUL3; cullin 3
NFX-FRZ_g4430.t1	K09553	STIP1; stress-induced-phosphoprotein 1
NFX-FRZ_g4431.t1	K14662	NTAN1; protein N-terminal asparagine amidohydrolase [EC:3.5.1.121]
NFX-FRZ_g4433.t1	K11600	RRP41, EXOSC4, SKI6; exosome complex component RRP41
NFX-FRZ_g4436.t1	K15074	BACURD; BTB/POZ domain-containing adapter for CUL3-mediated RhoA degradation protein
NFX-FRZ_g4437.t1	K19619	TDP2; tyrosyl-DNA phosphodiesterase 2 [EC:3.1.4.-]
NFX-FRZ_g4438.t1	K01958	PC, pyc; pyruvate carboxylase [EC:6.4.1.1]
NFX-FRZ_g4441.t1	K00275	pdxH, PNPO; pyridoxamine 5'-phosphate oxidase [EC:1.4.3.5]
NFX-FRZ_g4443.t1	K03163	TOP1; DNA topoisomerase I [EC:5.6.2.1]
NFX-FRZ_g4445.t1	K15102	SLC25A3, PHC, PIC; solute carrier family 25 (mitochondrial phosphate transporter), member 3
NFX-FRZ_g4447.t1	K15102	SLC25A3, PHC, PIC; solute carrier family 25 (mitochondrial phosphate transporter), member 3
NFX-FRZ_g4452.t1	K12272	SRPRB, SRP102; signal recognition particle receptor subunit beta
NFX-FRZ_g4453.t1	K03965	NDUFB9; NADH dehydrogenase (ubiquinone) 1 beta subcomplex subunit 9
NFX-FRZ_g4457.t1	K07034	K07034; uncharacterized protein
NFX-FRZ_g4459.t1	K12840	RBM17, SPF45; splicing factor 45
NFX-FRZ_g4464.t1	K10645	MIB; E3 ubiquitin-protein ligase mind-bomb [EC:2.3.2.27]
NFX-FRZ_g4466.t1	K06127	COQ5; 2-methoxy-6-polyprenyl-1,4-benzoquinol methylase [EC:2.1.1.201]
NFX-FRZ_g4467.t1	K06173	truA, PUS1; tRNA pseudouridine38-40 synthase [EC:5.4.99.12]
NFX-FRZ_g4469.t1	K00927	PGK, pgk; phosphoglycerate kinase [EC:2.7.2.3]
NFX-FRZ_g4473.t1	K10442	KLHL1_4_5; kelch-like protein 1/4/5
NFX-FRZ_g4474.t1	K03530	hupB; DNA-binding protein HU-beta
NFX-FRZ_g4477.t1	K13123	GPATCH1; G patch domain-containing protein 1
NFX-FRZ_g4479.t1	K14847	RPF2; ribosome production factor 2
NFX-FRZ_g4480.t1	K01897	ACSL, fadD; long-chain acyl-CoA synthetase [EC:6.2.1.3]
NFX-FRZ_g4482.t1	K05681	ABCG2, CD338; ATP-binding cassette, subfamily G (WHITE), member 2
NFX-FRZ_g4483.t1	K02881	RP-L18, MRPL18, rplR; large subunit ribosomal protein L18
NFX-FRZ_g4485.t1	K14774	UTP25, DEF; U3 small nucleolar RNA-associated protein 25
NFX-FRZ_g4486.t1	K14569	BMS1; ribosome biogenesis protein BMS1
NFX-FRZ_g4488.t1	K03282	mscL; large conductance mechanosensitive channel
NFX-FRZ_g4490.t1	K06236	COL1A; collagen type I alpha
NFX-FRZ_g4495.t1	K05681	ABCG2, CD338; ATP-binding cassette, subfamily G (WHITE), member 2
NFX-FRZ_g4497.t1	K02221	yggT; YggT family protein
NFX-FRZ_g4501.t1	K00228	CPOX, hemF; coproporphyrinogen III oxidase [EC:1.3.3.3]
NFX-FRZ_g4504.t1	K23094	ABC4, menA; 2-carboxy-1,4-naphthoquinone phytyltransferase [EC:2.5.1.130]
NFX-FRZ_g4506.t1	K20826	RPAP1; RNA polymerase II-associated protein 1
NFX-FRZ_g4507.t1	K24971	NEMF, RQC2; nuclear export mediator factor NEMF
NFX-FRZ_g4509.t1	K09580	PDIA1, P4HB; protein disulfide-isomerase A1 [EC:5.3.4.1]
NFX-FRZ_g4515.t1	K01845	hemL; glutamate-1-semialdehyde 2,1-aminomutase [EC:5.4.3.8]
NFX-FRZ_g4517.t1	K01519	rdgB, ITPA; XTP/dITP diphosphohydrolase [EC:3.6.1.66]
NFX-FRZ_g4518.t1	K17499	PPM1G, PP2CG; protein phosphatase 1G [EC:3.1.3.16]
NFX-FRZ_g4520.t1	K17499	PPM1G, PP2CG; protein phosphatase 1G [EC:3.1.3.16]
NFX-FRZ_g4521.t1	K12309	GLB1, ELNR1; beta-galactosidase [EC:3.2.1.23]
NFX-FRZ_g4524.t1	K07407	E3.2.1.22B, galA, rafA; alpha-galactosidase [EC:3.2.1.22]
NFX-FRZ_g4529.t1	K12392	AP1B1; AP-1 complex subunit beta-1
NFX-FRZ_g4536.t1	K14802	DRS2, ATP8A; phospholipid-transporting ATPase [EC:7.6.2.1]
NFX-FRZ_g4543.t1	K03778	ldhA; D-lactate dehydrogenase [EC:1.1.1.28]
NFX-FRZ_g4545.t1	K02838	frr, MRRF, RRF; ribosome recycling factor
NFX-FRZ_g4552.t1	K00861	RFK, FMN1; riboflavin kinase [EC:2.7.1.26]
NFX-FRZ_g4553.t1	K03574	mutT, NUDT15, MTH2; 8-oxo-dGTP diphosphatase [EC:3.6.1.55]
NFX-FRZ_g4556.t1	K10389	TUBG; tubulin gamma
NFX-FRZ_g4557.t1	K22145	TMEM18; transmembrane protein 18
NFX-FRZ_g4563.t1	K16808	NUMA1; nuclear mitotic apparatus protein 1
NFX-FRZ_g4564.t1	K01307	GGH; gamma-glutamyl hydrolase [EC:3.4.19.9]
NFX-FRZ_g4565.t1	K03462	NAMPT; nicotinamide phosphoribosyltransferase [EC:2.4.2.12]
NFX-FRZ_g4566.t1	K09228	KRAB; KRAB domain-containing zinc finger protein
NFX-FRZ_g4567.t1	K02689	psaA; photosystem I P700 chlorophyll a apoprotein A1
NFX-FRZ_g4568.t1	K11375	ELP4; elongator complex protein 4
NFX-FRZ_g4569.t1	K08193	SLC17A; MFS transporter, ACS family, solute carrier family 17 (sodium-dependent inorganic phosphate cotransporter), other
NFX-FRZ_g4574.t1	K03142	TFIIH2, GTF2H2, SSL1; transcription initiation factor TFIIH subunit 2
NFX-FRZ_g4575.t1	K00327	POR; NADPH-ferrihemoprotein reductase [EC:1.6.2.4]
NFX-FRZ_g4577.t1	K12946	SPCS1; signal peptidase complex subunit 1 [EC:3.4.-.-]
NFX-FRZ_g4580.t1	K08073	PNKP; bifunctional polynucleotide phosphatase/kinase [EC:3.1.3.32 2.7.1.78]
NFX-FRZ_g4582.t1	K06271	TLN; talin
NFX-FRZ_g4584.t1	K24887	GTPBP1; GTP-binding protein 1
NFX-FRZ_g4585.t1	K14777	DDX47, RRP3; ATP-dependent RNA helicase DDX47/RRP3 [EC:3.6.4.13]
NFX-FRZ_g4592.t1	K01265	map; methionyl aminopeptidase [EC:3.4.11.18]
NFX-FRZ_g4594.t1	K04482	RAD51; DNA repair protein RAD51
NFX-FRZ_g4597.t1	K05292	PIGT; GPI-anchor transamidase subunit T
NFX-FRZ_g4604.t1	K02927	RP-L40e, RPL40, UBA52; ubiquitin-large subunit ribosomal protein L40e
NFX-FRZ_g4605.t1	K22698	SEY1; protein SEY1 [EC:3.6.5.-]
NFX-FRZ_g4606.t1	K14565	NOP58; nucleolar protein 58
NFX-FRZ_g4607.t1	K10405	KIFC1; kinesin family member C1
NFX-FRZ_g4608.t1	K07399	resB, ccs1; cytochrome c biogenesis protein
NFX-FRZ_g4611.t1	K01092	E3.1.3.25, IMPA, suhB; myo-inositol-1(or 4)-monophosphatase [EC:3.1.3.25]
NFX-FRZ_g4616.t1	K07565	NIP7; 60S ribosome subunit biogenesis protein NIP7
NFX-FRZ_g4619.t1	K15893	HPR1; glycerate dehydrogenase [EC:1.1.1.29]
NFX-FRZ_g4620.t1	K07565	NIP7; 60S ribosome subunit biogenesis protein NIP7
NFX-FRZ_g4621.t1	K15603	TCF4_12; transcription factor 4/12
NFX-FRZ_g4625.t1	K11498	CENPE; centromeric protein E
NFX-FRZ_g4629.t1	K02888	RP-L21, MRPL21, rplU; large subunit ribosomal protein L21
NFX-FRZ_g4633.t1	K23802	LENG8, THP3; SAC3 family protein LENG8/THP3
NFX-FRZ_g4635.t1	K20292	COG5; conserved oligomeric Golgi complex subunit 5
NFX-FRZ_g4637.t1	K06685	MOB1, Mats; MOB kinase activator 1
NFX-FRZ_g4638.t1	K05907	APR; adenylyl-sulfate reductase (glutathione) [EC:1.8.4.9]
NFX-FRZ_g4639.t1	K16315	GSG2; serine/threonine-protein kinase haspin [EC:2.7.11.1]
NFX-FRZ_g4640.t1	K14555	UTP13, TBL3; U3 small nucleolar RNA-associated protein 13
NFX-FRZ_g4641.t1	K19477	PRKG2; cGMP-dependent protein kinase 2 [EC:2.7.11.12]
NFX-FRZ_g4642.t1	K02835	prfA, MTRF1, MRF1; peptide chain release factor 1
NFX-FRZ_g4643.t1	K06627	CCNA; cyclin-A
NFX-FRZ_g4644.t1	K02906	RP-L3, MRPL3, rplC; large subunit ribosomal protein L3
NFX-FRZ_g4646.t1	K03097	CSNK2A; casein kinase II subunit alpha [EC:2.7.11.1]
NFX-FRZ_g4647.t1	K01669	phr, PHR1; deoxyribodipyrimidine photo-lyase [EC:4.1.99.3]
NFX-FRZ_g4648.t1	K12581	CNOT7_8, CAF1, POP2; CCR4-NOT transcription complex subunit 7/8
NFX-FRZ_g4650.t1	K17868	DPH7, RRT2; diphthine methyl ester acylhydrolase [EC:3.1.1.97]
NFX-FRZ_g4652.t1	K12829	SF3B2, SAP145, CUS1; splicing factor 3B subunit 2
NFX-FRZ_g4653.t1	K18752	TNPO1, IPO2, KPNB2; transportin-1
NFX-FRZ_g4656.t1	K01507	ppa; inorganic pyrophosphatase [EC:3.6.1.1]
NFX-FRZ_g4657.t1	K11350	BRPF3; bromodomain and PHD finger-containing protein 3
NFX-FRZ_g4659.t1	K01358	clpP, CLPP; ATP-dependent Clp protease, protease subunit [EC:3.4.21.92]
NFX-FRZ_g4661.t1	K13348	MPV17; protein Mpv17
NFX-FRZ_g4663.t1	K02183	CALM; calmodulin
NFX-FRZ_g4666.t1	K01968	E6.4.1.4A; 3-methylcrotonyl-CoA carboxylase alpha subunit [EC:6.4.1.4]
NFX-FRZ_g4667.t1	K05607	AUH; methylglutaconyl-CoA hydratase [EC:4.2.1.18]
NFX-FRZ_g4670.t1	K23732	CCDC63_114; coiled-coil domain-containing protein 63/114
NFX-FRZ_g4671.t1	K02145	ATPeV1A, ATP6A; V-type H+-transporting ATPase subunit A [EC:7.1.2.2]
NFX-FRZ_g4672.t1	K11252	H2B; histone H2B
NFX-FRZ_g4673.t1	K12859	TXNL4A, DIB1; U5 snRNP protein, DIM1 family
NFX-FRZ_g4682.t1	K08654	PCSK5; proprotein convertase subtilisin/kexin type 5 [EC:3.4.21.-]
NFX-FRZ_g4685.t1	K09507	DNAJB1; DnaJ homolog subfamily B member 1
NFX-FRZ_g4691.t1	K04437	FLNA; filamin
NFX-FRZ_g4692.t1	K08711	PDR, CDR1; ATP-binding cassette, subfamily G (WHITE), member 2, PDR
NFX-FRZ_g4694.t1	K23314	WRAP53, TCAB1; telomerase Cajal body protein 1
NFX-FRZ_g4704.t1	K00128	ALDH; aldehyde dehydrogenase (NAD+) [EC:1.2.1.3]
NFX-FRZ_g4705.t1	K00208	fabI; enoyl-[acyl-carrier protein] reductase I [EC:1.3.1.9 1.3.1.10]
NFX-FRZ_g4709.t1	K00620	argJ; glutamate N-acetyltransferase / amino-acid N-acetyltransferase [EC:2.3.1.35 2.3.1.1]
NFX-FRZ_g4711.t1	K11252	H2B; histone H2B
NFX-FRZ_g4712.t1	K00700	GBE1, glgB; 1,4-alpha-glucan branching enzyme [EC:2.4.1.18]
NFX-FRZ_g4713.t1	K00627	DLAT, aceF, pdhC; pyruvate dehydrogenase E2 component (dihydrolipoamide acetyltransferase) [EC:2.3.1.12]
NFX-FRZ_g4715.t1	K04499	RUVBL1, RVB1, INO80H; RuvB-like protein 1 [EC:5.6.2.4]
NFX-FRZ_g4716.t1	K01940	argG, ASS1; argininosuccinate synthase [EC:6.3.4.5]
NFX-FRZ_g4720.t1	K07304	msrA; peptide-methionine (S)-S-oxide reductase [EC:1.8.4.11]
NFX-FRZ_g4723.t1	K22048	MSL4S; mechanosensitive ion channel protein 4/5/6/7/8/9/10
NFX-FRZ_g4724.t1	K14498	SNRK2; serine/threonine-protein kinase SRK2 [EC:2.7.11.1]
NFX-FRZ_g4725.t1	K24750	WDR55, JIP5; WD repeat-containing protein 55
NFX-FRZ_g4727.t1	K19626	INVS; inversin
NFX-FRZ_g4729.t1	K14397	NUDT21, CPSF5, CFIM25; cleavage and polyadenylation specificity factor subunit 5
NFX-FRZ_g4731.t1	K10632	BRAP; BRCA1-associated protein [EC:2.3.2.27]
NFX-FRZ_g4732.t1	K01158	DNASE2; deoxyribonuclease II [EC:3.1.22.1]
NFX-FRZ_g4733.t1	K14498	SNRK2; serine/threonine-protein kinase SRK2 [EC:2.7.11.1]
NFX-FRZ_g4736.t1	K02919	RP-L36, MRPL36, rpmJ; large subunit ribosomal protein L36
NFX-FRZ_g4737.t1	K24426	PYROXD1; pyridine nucleotide-disulfide oxidoreductase domain-containing protein 1 [EC:1.8.1.-]
NFX-FRZ_g4739.t1	K02935	RP-L7, MRPL12, rplL; large subunit ribosomal protein L7/L12
NFX-FRZ_g4740.t1	K01408	IDE, ide; insulysin [EC:3.4.24.56]
NFX-FRZ_g4746.t1	K12169	KPC1, RNF123; Kip1 ubiquitination-promoting complex protein 1 [EC:2.3.2.27]
NFX-FRZ_g4748.t1	K01537	ATP2C; P-type Ca2+ transporter type 2C [EC:7.2.2.10]
NFX-FRZ_g4749.t1	K10571	DET1; de-etiolated-1
NFX-FRZ_g4754.t1	K12260	SRX1; sulfiredoxin [EC:1.8.98.2]
NFX-FRZ_g4760.t1	K05658	ABCB1, CD243; ATP-binding cassette, subfamily B (MDR/TAP), member 1 [EC:7.6.2.2]
NFX-FRZ_g4761.t1	K09189	MLL5; [histone H3]-lysine4 N-trimethyltransferase MLL5 [EC:2.1.1.354]
NFX-FRZ_g4764.t1	K18730	GIGYF; PERQ amino acid-rich with GYF domain-containing protein
NFX-FRZ_g4768.t1	K14824	ERB1, BOP1; ribosome biogenesis protein ERB1
NFX-FRZ_g4769.t1	K01214	ISA, treX; isoamylase [EC:3.2.1.68]
NFX-FRZ_g4770.t1	K00486	KMO; kynurenine 3-monooxygenase [EC:1.14.13.9]
NFX-FRZ_g4771.t1	K06709	KDM4, JMJD2, JHDM3; [histone H3]-trimethyl-L-lysine9/36 demethylase [EC:1.14.11.66 1.14.11.69]
NFX-FRZ_g4773.t1	K14558	PWP2, UTP1; periodic tryptophan protein 2
NFX-FRZ_g4778.t1	K03515	REV1; DNA repair protein REV1 [EC:2.7.7.-]
NFX-FRZ_g4779.t1	K03515	REV1; DNA repair protein REV1 [EC:2.7.7.-]
[truncated: 3,259 more rows]

## Sheet: Table S6
Table S6- Micractinium KEGG Modules
[truncated: 152 more rows]

## Sheet: Table S7
Table S7- Comparison to the UNIPROT database (BLASTp results).
[truncated: 9,063 more rows]
